# Supplementary material for: microRNA-27a-3p delivered by extracellular vesicles from glioblastoma cells induces M2 macrophage polarization via the EZH1/KDM3A/CTGF axis
Source: Cell Death Discov. 2022 May 14;8:260. doi: 10.1038/s41420-022-01035-z (PMC9107457; doi:10.1038/s41420-022-01035-z)
Supplement: Supplementary file 2 — Table S1 [file 41420_2022_1035_MOESM2_ESM.xls]

## Sheet: Table S1
starBase	mirDIP	GSE12657	GSE50161	GSE104291	starBase|mirDIP	starBase|GSE12657	starBase|GSE50161	starBase|GSE104291	mirDIP|GSE12657	mirDIP|GSE50161	mirDIP|GSE104291	GSE12657|GSE50161	GSE12657|GSE104291	GSE50161|GSE104291	starBase|mirDIP|GSE12657	starBase|mirDIP|GSE50161	starBase|mirDIP|GSE104291	starBase|GSE12657|GSE50161	starBase|GSE12657|GSE104291	starBase|GSE50161|GSE104291	mirDIP|GSE12657|GSE50161	mirDIP|GSE12657|GSE104291	mirDIP|GSE50161|GSE104291	GSE12657|GSE50161|GSE104291	starBase|mirDIP|GSE12657|GSE50161	starBase|mirDIP|GSE12657|GSE104291	starBase|mirDIP|GSE50161|GSE104291	starBase|GSE12657|GSE50161|GSE104291	mirDIP|GSE12657|GSE50161|GSE104291	starBase|mirDIP|GSE12657|GSE50161|GSE104291
SDF4	NRK	GPR176	CLEC2L	USP43	VAMP7	IDI1	CISD1	C1orf198	TOX	DKK2	FRS3	PTPRR	GNAO1	SPTB	RNF19B	ALDH4A1	MEAF6	THY1	ECHS1	FAM213B	WDR7	RASGRF1	CA10	GABRA5	KCND3	EPS15	STMN1	NCDN	RCAN2	CLSTN1
NADK	DCX	ATP6V1B2	ANKRD34C	LOC440934	CCNL2	MPPED2	ADRB1	POLR3A	GRIA3	BEND4	NCAM1	CUX2	NDUFB8	SVOP	PTGER3	LUZP1	ENSA	ITPK1	TERF2IP	RASGEF1A	LRRTM2	FUT8	NEUROD6	SST	KIF1B	ARHGEF11	RAB3B	RGS4	ANK3	RIMS3
PANK4	GLRA2	KIAA0368	RLTPR	ANKRD65	GNB1	MMP17	TP53I11	ARRB1	FBLN2	GRIA4	NETO1	ATP6V1D	LOC103344931	SRRM4	CAMTA1	STPG1	TPM3	C14orf132	PNPLA6	FBXW4	CYLD	ATP6V1C1	UNC13C	DDN	CCSER2	LPGAT1	OLFM3	DIP2C	CABP1	SSX2IP
ICMT	C8orf4	NAPA	CALY	GABRA3	TMEM52	RTF1	PRDM11	BRI3BP	CA7	RGS6	FGF1	DEAF1	ATP6V0C	CNNM1	VPS13D	HIVEP3	COLGALT2	PITPNA		SLC25A22	EPHA5	SMARCA2	ERICH3	PRSS3	DIXDC1	PRDM2	MEF2D	NEURL1	TBR1	WDR47
GPR153	TAPT1	WBP2	SPTBN4	KLHL34	RPL22	DNAJC7	ATG13	TP53BP1	DGKG	NOL4	ENDOU	CDKN2D	MAPK3	AIFM3	S1PR1	LRP8	AKT3	DUSP3		TOLLIP	GPR6	CACNA1C	SLITRK1	DMTN	ABCB9	CDC42	PLXNA2	ENO2	GABRB3	SV2A
CTNNBIP1	HAPLN1	GHITM	WSCD2	CLVS2	PLEKHG5	BTBD2	B4GALNT1	HOMER2	ASIC1	IGF1	ARX	AP3M2	ANXA11	2021-03-11	FAM20B	TGFBR3	PTBP2	BAIAP2		SYT13	USP12	GPM6A	BRSK1	CHD5	NECAP1	CELSR2	CLCN6	CNTN1	APBA2	KIF21B
CASZ1	KAT2B	PCMT1	CACNA1I	RP11-215H22.1	KLHL21	MBOAT7	AGAP2	HMG20A	SUSD5	INPP5J	KCNA4	STOML1	DZIP3	CELF4	SGMS1	FAM69A	CDK18	ZBTB7A		PELI3	MEF2A	KCNJ10	MICU3	SLC8A2	DNM1L	C1orf21	RNF220	TBC1D30	PTPRT	KCNAB2
RCC2	SRL	ATXN7L3B	KCNK12	RP11-471B22.2	DFFA	PIK3IP1	GRIP1	SHISA9	SCAMP1	SH2D3C	ANKRD36B	CRLF1	IDH3A	DGCR9	MGEA5	GATAD2B	ARHGAP21	PCP4		SPRYD3	NELL2	SHC3	ZC3H12B	SLC17A7	ACVR1B	ACTR1A	HOOK1	PPP1R13B	STMN2	PINK1
ZNF436	SLC38A4	MGST3	PVALB	LOC101928335	AGMAT	TERF1	NT5DC3	FAM168B	CHRDL1	NFASC	RS1	HTR2C	AP1S1	CPNE9	WDR37	PLEKHA6	SLIT1	ADARB1		ACACB	ASS1	LHX2	VAT1L	PDE2A	PCDH9	SCD	DNAJC6	TYRO3	VIP	NIPAL3
GPN2	ADAMTSL3	STK25	GARNL3	WDR13	EPHA2		SDS	MRPS9	TPD52	ANK1	LSAMP	INPP5F	PRNP	OTUD7A	PRPF19	CDC42BPA	GPAM	CTNND2		BCL11B	GRIA1	CLASP2	RBFOX1	RGS7	AKAP11	ADD3	ST6GALNAC3	SCAMP5	CAMK2A	LRRC8B
RPA2	ZZZ3	ISCU	ABCG4	CTB-78F1.1	AKR7A2		CRYL1	GAK	ATP2A2	INSM2	GRIN3A	SBF1	YWHAZ	RBFOX3	RNF41	CCSAP	GFRA1	SPOCK1		DNAJA4	NR3C2	LMO4	KCTD4	RBP4	PHLPP2	SC5D	TMEM56	CALB2	ERC2	AMPD2
DNAJC8	RXRA	GRINA	ARHGDIG	KCNS2	ECE1		DCUN1D2	RNF44	DCLK1	CSDC2	AFAP1L2	PPFIA3	SHOC2	GJB6	LRMP	GREM2	ATE1	TUBB2A		FBXL16	HECTD4	TUSC3	SLC24A4	VSNL1	CX3CL1	ARF3	FAM102B	CDH13	RALYL	ATP1A2
TMEM54	MMP13	PFKP	KCNC4	PLEKHB1	HSPG2		GAS6	AGAP3	ZMIZ2	SMPD3	ATPAF1	LY6H	SNAPC5	OGDHL	ERBB3	OTUD3	IKZF5	ENPP4		ABCA5	SLITRK5	PDE4DIP	PRMT8	ICAM5	PPM1E	ATP2B1	KIAA1324	ABR	PCLO	DNM3
GNL2	MAGI2	STIM1	2021-03-04	KIRREL3-AS2	ID3		ZFYVE21	RABL6	FAM110B	SLC35F4	HERC2	COX7A1	BEX4	HAR1A	ZDHHC17	PITHD1	PTER	ACHE		PDK2	SORBS2	GSTM3	KCNA1	NEFM	NRXN1	SECISBP2L	SLC6A17	NPTX1	ZNF536	PPP1R12B
TRIT1	KIAA1211L	SEPW1	RTN4R	TTLL11	PAQR7		MESP1		CEP68	MDGA1	FAXDC2	HPRT1	FDFT1	PNMAL2	PEBP1	PRKAA2	WAC			PQLC1	STAU2	TNPO2	UNC80	CCK	EPHA4	MAP2K1	SLC35F3	CTIF	TSPYL5	KCNK1
ELOVL1	ST14	FAM216A	ABLIM2	RP11-95H11.1	PAFAH2		ADAL		RTN4	DTX4	NME9	LPCAT4	ARL3	PANX2	DZIP1	CTH	CCNY			RNF165	PDE1B	AGAP1	KIAA1644	CAMK1G	SEMA4F	MNT	CNST	PIP5K1C	GRIN2A	ZBTB18
MKNK1	CYP39A1	CCDC6	SDR16C5	SVIP	SLC9A1		NAGPA		ISLR	PAPD5	SH3TC2	CAMK1	GLUD1	PPP1R3F	PDS5B	MAGI3	HIF1AN			CYP26B1	CTNNA2	NTRK3	SCN3B	PDYN	BLCAP	MBP	MPP7	RAB11FIP5	MAPK8IP3	FAM171A1
MOB3C	NHLH2	CDK17	CORO6	GTDC1	MARCKSL1		FLYWCH1		APOD	FGF14	AFF2	LDB2	AES	LINC00950	DMXL2	TUFT1	SIRT3			NDRG3	SOSTDC1	RBFOX2	NCS1	KIAA1107	MN1	ARHGAP35	SH3PXD2A	SNPH	RUNX1T1	NEBL
CRYZ	UBE2NL	SMARCD3	C1QTNF4	MGC16275	AK2		VASN		STAM	TMEM91	LRRC4C	PTPRN	SOX10	RGS7BP	ARPP19	EFNA3	PAAF1			STMN3	ELAVL4	ADD2	NEGR1	GABRG2	RANGAP1	BCL11A	ABLIM1	PCSK2	NAP1L3	CPEB3
AC118549.1	SMAD9	PPP2CA	EPHA10	BC022047	PHC2		CLUH		RNF11	SYT2	NMUR2	APBB1	SYT17	HCN1	FEM1B	TOMM40L	LETMD1			VSTM2L	ZNF248	MAPRE2	CACNG2	GOT1	SRGAP3	AAK1	CELF2	ATP6V1E1	RUNDC3A	HSPA12A
DENND2D	NKAIN1	HRAS	RHBDL1	CRTAC1	KIAA0319L		NATD1		KIFAP3	CECR6	SASH1	FBXO9	KLK7	CDK5R2	ARNT2	CD55	SUDS3			DNAJB14	MAP3K5		SLITRK4	MDH1	PLCH1	SLC1A4	CAMK1D	CBX7	MXI1	RAB11FIP2
CDC42SE1	HORMAD2	PAIP1	VWA5B2	LOC101929747	STK40		UNC119		TEK	CCDC68	HDAC4	CDK5	BRINP2	GABRG1	MTSS1L	DNAJC12	NDFIP2			C6orf136	DAPK1		NRIP2	CRYM	PLCL2	GLS	BTRC	BCR	KBTBD11	UROS
LYSMD1	PAQR9	FAM179B	ENTPD4	ANKRD20A11P	MTF1		SGK494		RNF187	SHISA6	ARPP21	IL12RB2	ELK1	LOC157562	MMD	ATOH7	GNG2			GDAP1	RABGAP1L		NAT8L	CHGA	CHRD	MAP2	ZRANB1	ATP2B2	GNAZ	ZMYND11
S100A16	POU2F3	ACTR1B	SYT3	TUNAR	INPP5B		ATXN7L3		PDZD2	ZNF385D	DCUN1D5	EEF1A2	2021-09-04	CASKIN1	GRB2	MICU1	PSEN1			ST6GALNAC6	PART1		SCAI	FAM155A	OPA1	DNAJB2	PGM2L1	C5orf30	FGF12	CACNB2
UBQLN4	IGLON5	PGAM1	RHOF	RP1-193H18.2	MYCBP		RNF157		SREBF2	PTPRO	SYN3	YWHAH	MYRF	LOC285147	FASN	FBXL15	GOLGA8A				NISCH		PLCXD3	CACNG3	FAM169A	ATP6V1A	TUB	IPCEF1	SCN2A	SNCG
MEX3A	C16orf52	TBCC	DBP	LINC00086	PPT1		BCAS3		ANKMY2	SEPT4	ITSN1	MAST1	CALM1	HS3ST4	AP2B1	CNNM2	SHF				SV2C		GRP	CDH22	JADE2	TF	STYK1	PRKAR1B	PPFIA2	INA
USF1	PDZK1IP1	UBE2M	SENP5	DDX24	FOXJ3		ALKBH6		GDI1	TRIM46	ACTN2	AUH	PLLP	EGR4	PRKCA	FAM160B1	CAPN3				DUSP7		STXBP5	MAPRE3	PURA	KIAA1109	DENND5B	COBL	THRA	SLK
CYB5R1	COLQ	ANXA6	GDPD5	SCARNA2	C1orf210		KCNC3		EIF4E	ATG2B	PXK	SUCLA2	IPO13	PCP4L1	RNMT	RRAS2	MAN2A2				R3HDM1		BTBD11	GABARAPL1	MAN1A1	NPTX2	KSR2	HABP4	MAPK10	ATRNL1
PIK3C2B	LHX8	OGDH	TPRG1L	RP11-774O3.3	ERI3		KLHL26		TNK2	RALGAPA1	UBE3A	REEP5	CNP	ANKRD34A	CRTC1	EXPH5	VPS9D1				IQSEC3		C11orf87	AJAP1	STX7	EGR3	PITPNM2		BRSK2	BDNF
SLC41A1	KLHL31	C9orf16	SNAI3-AS1	LOC100286925	ZSWIM5		DUSP2		TNR	CSMD3	SEMA3E	DGCR5	FLRT1	DCTN1-AS1	GPI	ARNTL	PDPK1				ASXL3		MBLAC2	CEP170B	TBPL1		CCDC92		PPP3CB	SLC1A2
C1orf116	GORASP1	PIM2	CAMSAP3	DHRS9	GPBP1L1		KHK		ASTN1	PLEKHM3	DGKI	NECAB3	AK055981	WBSCR17	ABI2	TRIM44	MKL2				PLCH2		ANKDD1A	BZRAP1	CDK14		HSPH1		NEDD4L	CHST1
SLC30A1	GRIK3	TCEAL1	RFPL2	LINC00937	IPP		ZBTB46		RFK	PTHLH	CCDC7	PIN1	UPF2	LINGO2	ASB1	RPS6KA4	NFAT5				ACOT8		CHRM1	MAPK8IP2	MTMR9		CAB39L		ATP6V1G2	SHANK2
ABCB10	STAB2	SORCS3	CAMKK1	SYT16	PIK3R3		GDAP1L1		RAB11B	GRIK2	MAP2K6	B3GNT1		LGI3	SERINC3	AQP11	MYH10				ATP6V1H		EIF4E3	SLC12A5	MEGF9		HS6ST3		KCNJ3	PAK1
C1orf131	JAZF1	ISCA1	ABTB1	LOH12CR1	EFCAB14		ZC3H7B		ANXA7	SLITRK3	GPR75	MYH11		BTBD9	KIF3B	TMEM25	MPRIP				NDEL1		KCNB2	PSD	RALGPS1		STXBP6		FUT9	GRM5
SIPA1L2	FOXA3	MSMO1	SIAH3	DFNB59	STIL		FAM19A4		RPRD2	PAX6	ANKRD30B	PAFAH1B1		KRTAP5-AS1	YWHAB	C2CD2L	ACSF2						MAP6	SLC30A3			RAB15		CNKSR2	ARHGAP32
HEATR1	BMPR1A	UBQLN2	MGAT5B	RP3-406A7.7	TTC39A		PLA1A		PITPNB	LANCL3	MGRN1	SPTBN2		CDKL2	MAPK1	SORL1	MPPE1						TMEM178A	GABRD			SSTR1		HDAC5	OPCML
VWA1	CD28	GUK1	MAP1LC3A	CPNE5	COA7		GPRIN1		VDAC2	SYNPO2	GNL1	PLD3		NPM2	NF2	UBASH3B	ZADH2						ZNF540	ACTL6B			TECPR2		BTBD3	MICAL2
THAP3	RGPD8	PPP1R7	TMEM63C	BC040833	TMEM59		SYNGAP1		ACTC1	FAT2	TRPC1	MATK		OIP5-AS1	SLC4A7	CPNE8	ANKRD12						KCTD16	HPCA			NIPA1		GPC5	CRY2
NMNAT1	GABRP	LINC00657	ADCYAP1	RP4-740C4.7	USP24		EPDR1			PRKG1	KCNH5	ITIH2		RAB3C	ZDHHC3	MAP3K12	ZNF236						TENM1	CA11			HERC1		SYN2	MADD
PGD	RAD9B	CDKL5	MAP6D1	RANBP3L	PLPP3		FBXO16			SLC26A8	INTU	WBP4		MYPOP	PRKCD	LIN7A	MAP1S						MTUS2	RFPL1S			GREM1		RAP1GAP	GRAMD1B
RSC1A1	RGPD4	NHP2L1	YJEFN3	RP11-2E11.9	MYSM1		SH3GLB2			OPRK1	SLC3A1	ABCA2		ADRA2A	G3BP2	KITLG	AFF3						FSTL5	STXBP1			PAK6		EPB41L3	PPM1H
MRTO4	PLPPR1	UBE2V2	NCKIPSD	SEMA6B	JUN		EGFL7			C4orf32	ANKRD36	KIAA1279		ZFYVE27	UGT8	SBNO1	OLA1						STOX1	PRSS2			TMOD2		LMO3	SLC6A15
SFN	PTGDR	ATP5L	TRPM2	CADM2	SERBP1					ARHGAP10	KBTBD12	NSG1		PACSIN1	HMGCS1	SLC16A7	LPIN1						PIGZ	CDH12			SLCO3A1		SNAP91	NUAK1
MED18	MYT1	SYT11	LOC100288893	RP11-710C12.1	GNG12					PLA2G4C	ZNF483	DSTYK		ADRBK2	SRD5A1	TMTC3	NCOA1						TTBK2	NOS1AP			CDIP1		DGKB	NAV3
CMPK1	PTCH1	C14orf2	OR2L13	PWAR5	WLS					NTNG1	ZNF706	CCDC28A		RBM11	PIK3R1	AACS	CLIP4						SYNE1	SSTR2			YPEL3		ADCY2	SYT1
MROH7-TTC4	ATP5G3	CAMSAP2	LRTM2	HIPK4	ANKRD13C					MEGF8	DLX1	CCDC85B		SLC32A1	HMGCR	N4BP2L1	SPTBN1						PRKCE	WNT10B			CMTM4		GLRB	BCL7A
RAVER2	SAP30BP	NNAT	TMEM191A	PPP1R14A	ZRANB2					ESRRG	ANKRD13B	DIO2		PRRT3	SRPK2	ENOX1	INPP1						MAFG	NEFL			ATF7IP2		SIK3	MYCBP2
TMEM56-RWDD3	HCN4	COPS7A	MROH1	CTD-2269F5.1	SLC44A5					CBFA2T2	GRIN2B	REEP2		ABCC8	PKIA	INTS6	SLC39A10						TRPM3	PTPN20B			CCP110		TLN2	MBNL2
VCAM1	TMEM110	POLB	PVRL1	CABYR	PIGK					GPALPP1	RNF128	ALDH1A1		SLC45A4	GNAQ	CCNA1	ARFGEF2						DPP10	EPHB6			CMIP		MYT1L	MAP3K9
PRMT6	KCNJ1	LOC102724200	BTBD10	FOXO6	SYDE2					PTPRB	MTUS1	PDE4A		LINC00889		FBXO33	AGPAT3						SLC17A6	NRGN			ZBTB4		RAP1GAP2	RPS6KA5
PRPF38B	DMRT3	DLX2	KCNK3	LOC389895	C1orf52					STX3	POPDC3	MAP3K10		LYNX1		RPS6KL1	KIAA0930						PLEKHA5	DGKZ			C17orf51		ADAM22	MOAP1
GPSM2	VASH2	RAB2A	CYP2E1	LHFPL5	DDAH1					RPP25	GNPTAB	CTSF		RTN4RL1		SPTLC2	RYBP						RIC3	MAST3			SRCIN1		DLG2	TTC9
TTF2	NRARP	MDH2	RELL2	CYP7B1	ZNHIT6					RNF6	PADI2	RGS20		CCDC64		CCDC85C	NXPE3						DOK6	L1CAM			NLK		GRM1	NRXN3
FAM46C	CEP112	PARK2	SLC45A1	AGAP6	RBMXL1					TCAP	TMEM132B	ANAPC15		SYN1		AHNAK2	PLXNA1						KIAA1549L	C1orf95			DGKE		C1orf216	PPIP5K1
AC239799.1	PRDM16	ZNF529	LOC389332	POU6F2	ZNF644					FAT3	DKK3	HCN2		ANKRD29		FBXO34	CLSTN2						SYT9	RASL10A			YPEL2		QDPR	GNB5
NBPF15	COL19A1	FAM153A	VPS53	PPP2R2D	EVI5					CCDC186	RB1CC1	TPMT		SCN8A		PLEKHH1	TSC22D2						ACSBG1	SYT5			KCTD1		AKAP6	MYO5A
SNAPIN	FBXO30	CDH19	GBA2	BFSP1	TMED5					MARK4	ZNF25	GDF10		CPLX1		KLC1	ADD1						PEX5L	BAI2			B4GALT6		HTR2A	NPTN
CREB3L4	CYSLTR2	AGPAT1	GRM2	HK1	F3					LIX1	NUP93	FMNL1		ATL1		RORA	KIAA0232						KCNMB4	WASF1			SYT4		DOCK3	SCG5
PEA15	IFNG	AQP3	KGFLP2	RNF130	CNN3					EIF1AY	SEMA3D	GLS2		CABLES1		MYO9A	GCNT4						C1orf115	CLTB			CCBE1		HLF	SH3GL3
FCGR2A	CCNYL1	SERINC1	SYT12	TRIM41	DPYD					HRH3		SLC1A1		KIFC2		SEMA7A	2021-03-06						ANO4	GABRA2			MTCL1		GRIA2	CBFA2T3
ATF6	HLX	TERF2	KIAA0408	FBXL14	EXTL2					COL24A1		PPP2R5B		ADCY5		LYSMD4	SUPT3H						TENM3	TBC1D9			FUT1		DNM1	PRKCB
C1orf226	TBC1D8B	ABHD14A	SYCE1	ZDHHC11	VAV3					MMAA		HSPB3		GALNT9		MAPKBP1	PRR3						DLGAP2	AMPH			FOSB		KALRN	KIAA0513
POGK	CEP128	TUBB3	ABHD8	CPT1C	CLCC1					AQP4		LY6E		LINC00294		FAM81A	TULP4						SLC24A2	FAM65B			DNAJC27		RAPGEF4	CAMTA2
SFT2D2	FNDC4	IGFBP6	EPT1	MYOM2	PSRC1					TENM4		GABRB1		MFSD4		ZNF609	SFRP1						FOXP1	BCL2L2			PAIP2B		FXR2	ULK2
PRDX6	ZNF827	DNAL4	RASD2	FAM90A1	SLC16A1					PLAGL1		GRIN2C		APBA1		CORO2B	SAMD12						ARHGAP26	RTN2			LONRF2		MAL	PIP4K2B
QSOX1	KLHL4	HDDC2	CARTPT	HDGFRP3	RSBN1					ABCA3		AP4S1		CES4A		GLCE	OXR1						IGIP	PRKCZ			ACVR1C		RUSC2	EZH1
IER5	PAXBP1	ATN1	TRHDE-AS1	DQ570096	AP4B1					KNDC1		CRELD1		RAPGEFL1		CEMIP	SEMA4D						KCNMA1	PHYHIP			SCN1A		ATP2B3	TRIM37
MFSD4A	KIAA1549	CDK16	FAM71E1	ICA1L	DENND2C					AMER3		ZNF91		HECW1		GNG13	FAM102A						PGBD5	VAMP2			HECW2		STAT4	MAP2K4
BROX	ENPEP	GULP1	SLC2A6	PPP1R26	NRAS					SAMD5		EML2		FAM65A		GOT2	NTRK2						GPR83	CACNB3			FAM126B		ZNF365	CDK5R1
CNIH3	LHFP	GLUD2	PITPNM1	NEK10	SIKE1					ZNF667		NACAD		PARD6A		FBXO31	PTPDC1						PRRG3	KCNQ2			KIF1A		KCNJ6	ATP6V0A1
RHOU	SLC6A4	YWHAE	SPIRE2	FARP1	IGSF3					FAM122A		ENTPD3		ZCCHC12		RAB40C	MVB12B						LRRC7	ITPR1			EHD3		SLIT3	MAPT
NTPCR	WISP1	CPE	SETD3	PTGES2	WARS2					SEC31B		PITRM1		LOC100506563		SBK1	PRRC2B						DIRAS2	RIMBP2			CCDC85A		ASIC2	LDLRAD4
EDARADD	DLGAP3	HMCES	FIG4	ERVH-1	HMGCS2					LYPD6		DPY19L2P2		LINC00936		CCDC113	SLC9A7						DAAM2	WASF3			RMND5A		CBX6	PPP3R1
KIF26B	KCTD8	NDUFB6	KCNN1	TNNT1	NOTCH2					TESK2		ADAM23		LOC283484		NEURL4	CD99L2						CPEB1	KIF5A			ACVR2A		AP3B2	PDE1A
ASB13	WNT3A	LIG4	SCYL1	NPIPA1	NUDT17					SMIM8		NMT2		CNTN4		FBXL20	NHS						TCERG1L	SNCB			UBR3		CYFIP2	ERBB4
ST8SIA6	TRERF1	ME3	PIK3CB	2021-09-03	PRKAB2					RERE		FRY		IL1RAPL1		CYB561	BHLHB9						HPCAL4	PPFIA4			MFSD6		SV2B	INPP4A
SVIL	KCNA6	SIPA1L1	PTH1R	SMAP2	MCL1					THNSL2		SCN1B		AZIN2		ICAM2							TACC1	NEFH			ZDBF2		XK	PKP4
CXCL12	ATP23	WIZ	LINC00202-1	GABPB2	POGZ					CPLX3		RPH3A		HID1		ARL4D							PPP1R21	SYP			C20orf194		GAS7	LZTS3
DEPP1	AOX1	ARHGEF17	PPP1R12C	LOC399491	CRTC2					PCDH19		CRABP1		NKAIN2		KCTD2							MTA3	PALM			FLRT3		RYR2	SPATA2
PARG	SAMD10	PVRL3	NUDCD3	CDYL2	SHE					PDK3		SEZ6L		AMN1		TAF4B							CREG2	CAMKK2			NAPB		PARM1	ATP9A
TIMM23	MBD2	SLC27A2	LRRC73	LOC642776	UBE2Q1					PLXNA4		ME1		JPH3		TTR							ST8SIA3	PENK			RIMS4		NAPG	PLCB1
SLC16A9	NEUROD4	2021-09-11	PIAS1	PRO1804	ADAR					ADCY9		CKB		ROGDI		DTNA							EFR3B	KCNAB1			SIRPA		CADPS	SNAP25
PCBD1	PKNOX2	MAPK8IP1	FCHO1	ADD3-AS1	PBXIP1					KIT		ARHGAP33		CCDC177		ZCCHC2							EFNA5	FKBP1B			TP53INP2		ZNF804A	ENTPD6
SFRP5	TMEM266	CDKN1C	SLC9B2	PACSIN3	SHC1					PPP2R2B		SIN3B		TTC7B		DIRAS1							SGIP1	TAC1			FAM217B		PRKACB	EPB41L1
NPM3	AICDA	TIPRL	VPS36	AKR1E2	FAM189B					TRIM3		ACADSB		LOC285812		ZNF324							GPR158	GUCY1B3			DNAJC5		BIN1	PPP1R16B
PDZD8	PLPPR5	CNTFR	STARD10	CTB-12A17.3	SCAMP3					TLL2		RIT2		SPHKAP		GPAT2							CACNA1E	CACNB1			PDXK		PTPRD	SYNJ1
TIAL1	HNF4G	RHOB	IGH	LOC100506990	CLK2					ABCC5		PPEF1		GABRA4		MGAT4A							KCNIP4	FRRS1L			YPEL1		SYNGR3	NPTXR
ZNF37A	TMEM233	PARVB	C15orf27	GKAP1	YY1AP1					MAST4		NME5		LARP6		ALS2							ARRDC2	ZNF204P			ELFN2		WIF1	SULT4A1
DKK1	TMPRSS7	2021-09-06	BEND6	TBC1D17	RIT1					ZNF280B		HEPH		PRRT2		ZNF142							HMGCLL1	CLSTN3			SHANK3		SPTAN1	IQSEC1
PAX2	PDPN	EFNB3	PP14571	USH1C	CCT3					MZT1		SLC2A3		CELF6		SLC16A14							PLEKHA1	CALB1			NKIRAS1		CHN1	SH3BP5
SFXN3	SHROOM2		MKX	RP4-798A10.7	CRP					CADPS2		PNPLA4		TMEM151A		KLHL29							ZNF385B	SH3GL2			THRB		NELL1	SATB1
TDRD1	FAM120C		CACNA1G	AC092192.1	IGSF9					IGSF10				LOC284578		NPAS2							MCTP1	CHD3			CELSR3		TSPYL4	MGLL
WDR11	FCRL1		SPNS2	SART1	PIGM					SEPT3				PCNXL2		GCC2							MCHR2	CLIP3			PRICKLE2		PEG3	RAB6B
DOCK1	TRAF3IP3		SIDT1	ADAD2	PEX19					ADAMTS18				SHANK1		ZC3H6							GPR12	FAM50B			NCEH1		PREPL	FBXL2
ZNF511	STK32B		KCNH3	TBC1D13	COPA					NOS1				LOC283070		SS18L1							CACNA1B	GABRA1			SLC6A1		TPPP	BSN
RNH1	BCAN		NKAPL	LINC00482	F11R					MCU				LINC00957		OSBPL2							DACH2	KIF3C			CACNA2D3		GAD1	USP46
CHID1	TRIM50		CRYZL1	LINC00641	B4GALT3					ANKRD27				ANXA3		SLCO4A1							MAPK8	NR4A2			TMEM150C		CACNA2D1	SLIT2
AC068580.4	USP49		MSANTD1	TRPC5	RGS5					WIPF3				TUBG2		BRWD1							PPP2R2C	KCNJ4			PPM1K		SPRYD7	PCDH7
IGF2	GRAMD1C		CTXN3	KCNA3	ALDH9A1					PDE1C				KIAA1377		USP25							LDB3	DOC2A			NAP1L5		FAM149A	CDS1
SAA4	ECE2		C3orf18	NOVA2	SELE					SERGEF				NWD2		MKL1							SMIM17	ANO3			SNCA		TMEM151B	ANK2
SAA2-SAA4	RPF1		MOB2	ZNF595	SCYL3					FAM78B				BEGAIN		MGAT3							PHACTR1	TAGLN3			FBXW7		CACNB4	TRIM2
HPS5	MICAL3		ZYG11B	RP11-416N2.4	RC3H1					ARL6				PI4KA		PPARA							SLC7A14	PAK7			HTT		GABBR1	RAPGEF2
CCDC34	RNF8		GFRA2	SERPINE2	MRPS14					SEPT6				NRG3		TUSC2							LMTK2	FGF9			LIMCH1		KIAA0319	OXCT1
CD59	PRKD1		ZDHHC8P1	LOC400684	KIAA0040					CRHR1				LOC401220		GATA2							TENM2	KIAA1045			HHIP		PPP3CA	PLK2
VWCE	RSU1		PICK1	FAM201A	ABL2					PTEN				KLC2		EIF5A2							DAB1	LGI1			KLHL2		CLCN4	ENC1
DDB1	PF4V1		NQO2	RP11-143K11.1	STX6					UNC5C				MAGEE1		NR1D2							MEG3	CGREF1			STOX2		PTK2B	HOMER1
GANAB	BMP3		PPM1J	LOC101929118	RGS16					NLGN4Y				ZMAT4		GPD1L							TMEFF2	KIF5C			SGTB		GAD2	EDIL3
UBXN1	ABCC4		SDHAF1	RP11-690I21.2	EDEM3					STS				GRIPAP1		ABHD6							ASPA	BASP1			KLHL3		FAM107A	MEF2C
FOSL1	MTMR8		COL4A3BP	ENPP7	TRMT1L					USP2				CYP46A1		ROBO2							GABRB2	MRAS			DRD1		PIP4K2A	KIF3A
SLC35F2	EEPD1		SLC25A14	ST8SIA5	TPR					SLC24A3				JAKMIP1		PLS1							NALCN	RND1			MAP1B		FAAH	MAPK9
AP001781.2	NCOA5		HTR5A	SLC4A10	ZBTB41					KAZN				SLC2A12		PPARGC1A							VSTM2A	GRIN1			APC		MAP1A	PDE8B
PCSK7	ICOS		B3GNT4	PPL	LMOD1					LMBRD2				PPP1R1B		CCDC149							FAXC	NPY			CDC42SE2		CPLX2	CAMK4
DPAGT1	TERB2		RGS8	LOC101927648	KLHL12					TBC1D25				UBE2QL1		BBS7							RNFT2	RUNDC3B			SOWAHA		PAK3	TSPYL1
MSANTD2	ADAMTSL1		LINC00507	C16orf46	RBBP5					EPHA7				AK5		FREM3							DRP2	DYNC1I1			PCDHAC2		CDH18	HIVEP2
TIMM10B	ARHGEF38		SLC25A28	SGCD	NUAK2					ASPHD2				JAKMIP3		UBE2K							TMTC1	UCHL1			GFOD1			RPS6KA2
DNHD1	BEST1		C1orf204	KIAA0430	NUCKS1					ISLR2				YPEL4		RUFY3							PPP4R4	ARHGAP44			ELOVL4			CAP2
RPL27A	COL11A2		ACBD4	RNPC3	RAB29					YPEL5				LIN7B		FRAS1							CDH8	DLGAP1			FAM184A			ALDH5A1
LDHA	SP7		ST3GAL3	FOXO4	IL10					MLIP				TRHDE		CCSER1							KRT222	GPR162			AGPAT4			KLHDC3
LDLRAD3	EBI3		STAR	GIT1	FCMR					MIR7-3HG				FAM228A		PDE4D							ADAM11	KCNB1			SMIM13			RAPGEF5
C11orf49	RNF207		PRSS3P2	LINC01128	YOD1					L3MBTL1				KIRREL3		ELOVL7							NRIP3	SPINT2			TMEM170B			ELMO1
TMX2	BAK1		SPTSSB	LOC100287497	NEK2					STARD4				PPM1L		TRIM23							RYR3	PPP1R1A			RIMS1			STX1A
TMX2-CTNND1	LEP		MCF2L	MINOS1	ANGEL2					TNFRSF25				NTNG2		PPARGC1B							C10orf35	PNOC			SH3BGRL2			CHN2
AP001931.1	CRISP2		SLC30A4	GRID1	GPATCH2					MID2				LINC00515		LSM11							XKR4	SYNGR1			RSPO3			ADCY1
FADS2	DCHS2		LRRC56	OCA2	SLC30A10					CLIC5				SH2D5		WWC1							NDST3	MINK1			KIAA1324L			CNTNAP2
INCENP	PHF24		DEF8	PCDHB15	RAB3GAP2					NPR1				MIR124-2HG		ATXN1							AMER2	NECAB2			RELN			PSD3
UQCC3	SOX8		ZNF554	RAPGEF3	TAF1A					FAM110C				AVPI1		ENPP5							C12orf76	CPNE6			MTURN			ANKRD46
OTUB1	SLC8A1		TMEM14A	FOXH1	AIDA					RASL10B				PTPN4		B3GAT2							CYP4X1	CAMK2B			STEAP2			DDHD2
ARL2-SNX15	VGLL2		SLC7A10	LOC101926915	LBR					SLC8A3				LRFN1		SESN1							SORCS1	SCN2B			PPP1R9A			RIMS2
POLA2	TCHH		LOC730098	GPIHBP1	ENAH					CLYBL				GLT1D1		RGS17							ANKH	CRH			CSMD1			EFR3A
SSSCA1	NTN1		LOC642852	RP11-805I24.3	LIN9					USP9Y				RASGRF2		PDE10A							ARHGAP20	SLC25A4			JPH1			ELAVL2
DPP3	PF4		HCG11	RP11-845C23.3	ITPKB					FAM133A				SGSM1		MYLIP							SOHLH1	LPPR4			RSPO2			AGTPBP1
RCE1	SLC24A1		CNTN6	KIAA0895L	JMJD4					ALDH8A1				PRPH2		BRPF3							NBEA	FAIM2			SYBU			GABBR2
SSH3	HOXB5		TMEM38A	DCTN1	NUP133					ACO2				CALN1		FOXP4							ANKS1B	CAMK2G			DOCK5			PTPN3
RPS6KB2	PM20D1		HCFC1R1	NDUFS1	TAF5L					ADAP1				LYSMD2		SOBP							STXBP5L	FAM49A			UNC5D			ZER1
TPCN2	ST8SIA4		DGKQ	PRORSD1P	EXOC8					ZFYVE28				FABP3		NCOA7							MAP7D2	BRINP1			BHLHE22			PIP5K1B
MYEOV	NUDT13		DLGAP1-AS3	ARL6IP4	EGLN1					DOCK4				FBXO44		HINT3							SEC61A2	MLLT11			NECAB1			OLFM1
CTTN	FCRL2		SCRT1	C5orf64	IRF2BP2					MPP3				C15orf61		PDE7B							RXFP1	LARGE			PDP1			ARHGEF9
SERPINH1	PAX3		FNDC5	OTUD5	ERO1B					PNMA3				NOXA1		PHACTR2							DNAL1	TUBA4A			MAL2			FGF13
PANX1	ZNF230		PNCK	ANKRD11	CHML					STK38L				RFPL3		FBXL18							ADARB2	NEUROD2			FAM219A			IDS
ZC3H12C	RGPD3		GFOD2	RP11-521O16.2	CEP170					ALDH1L1				NBL1		YWHAG							MACROD2	FKBP8			FNBP1			DLG3
HSPB2	EMCN		FBXL17	BC040734	HNRNPU					SLC6A11				HMOX2		PDK4							CACNA1D	PRKAR2B			TSC1			SLC9A6
HSPB2-C11orf52	CTDSPL2		CLEC4GP1	RP11-661A12.9	AHCTF1					CNTN5				SEMA4A		MAFK							RNF112	HAGH			GDA
NKAPD1	ELMOD1		LOC728073	ANKRD30BP2	ZNF124					MAP3K3				GNG3		SNX10							LRRC3B	B3GALT2			WNK2
CEP164	DCC		SCAPER	RP11-722E23.2	AGRN					UNC79				CCDC184		CCM2							GALNT14	OPTN			PALM2
IL10RA	PCDH17		SLC25A48	RP3-525N10.2	CPTP					PER3				FBXO2		FOXP2							SOCS7	GPRASP1			DAB2IP
OR8G5	FAM192A		CCDC106	LOC100129129	ATAD3A					PURG				HDAC11		FAM167A							C6orf106	SERPINI1			NAP1L2
MRPL51	ATP10B		LDHD	HEATR5B	DFFB					UPP2				PDZD4		MTMR7							CNRIP1	RHOBTB2			REPS2
NOP2	HYDIN		SLC25A41	RP4-621B10.8	PHF13					OGN				CAMK2N2		RAB11FIP1							MRVI1	ULK1			CHIC1
C1RL	SLC25A21		TMED8	MTX2	VAMP3					ZNF488				PITPNM3		VCPIP1							RAB11FIP4	APLP1
C1R	SLC9B1		SATB2-AS1	ACTL10	H6PD					POLN				RTN3		TRIQK							LRRC4	RTN1
PZP	CHL1		MMP24-AS1	RP11-348N5.7	TMEM201					FAM131B				KCTD13		NCALD							EXOC6B	RAB40B
TAS2R20	LHX4		RASAL1	C14orf80	UBE4B					PPM1A				KCNA2		SLC7A2							MLLT6	NMNAT2
SINHCAF	TMEM35A		ANKRD9	POLR2J2	TARDBP					KLHL1				SERTM1		NRG1							TMEM155	ATP8A1
TWF1	HMGN1		ATP13A2	MUC6	EFHD2					ZBTB22				FAM19A2		C8orf34							AKAP5	GRM3
GALNT6	NFATC2		RNF150	RP11-167H9.3	DNAJC16					MOCS1				ETNPPL		TTC39B							MAPK11	DLG4
KRT6C	CRB1		KLHL35	RP11-190A12.8	DDI2					ARHGAP30				DUSP26		MOB3B							EVL	RAP1GDS1
KRT3	CXCL11		RIIAD1	EIF4G3	SPEN					BRMS1L				STK32C		HDHD3							LHPP	CHGB
RARG	PRELID2		GPHN	RP11-416I2.1	SZRD1					DAGLA				LGI4		RORB							TBC1D24	NDRG4
DPY19L2	FGF7		CCDC42B	TFAP2E	NECAP2					KIAA1468				NRSN1		MECP2							LRFN5	LYRM9
C12orf66	SLC26A11		ZFAND1	H2AFY2	EPHB2									C17orf96		RAB39B							WFS1	NUDT3
CCDC59	FAM46D		SERP2	GRAMD2	KDM1A									SLC25A23		PRRG1							CNTNAP1	MPP2
CORO1C	KCNJ16		SPEF1	C17orf97	LYPLA2									LOC100130705		DDX3Y							GPR85	USP11
KCTD10	KCND2		NXPH2	RP11-1191J2.5	PNRC2									CAMKV									CEND1	TUBB4A
SLC8B1	ACOT11		FAM73B	TPPP3	CLIC4									LMO7									GOLGA7B	FXYD1
AC048338.1	ITIH6		SRRM3	RP1-212P9.2	TMEM50A									LINC00632									STX1B	TSPAN7
STX2	NLGN4X		SLC41A3	AGAP9	LDLRAP1									PYGM									SEC14L5	ABLIM3
RHNO1	GYPA		RP1-151F17.2	LOC284395	SELENON									KCNV1									TMEM130	R3HDM2
CCND2	FOXD2		DEDD2	C8orf88	PDIK1L									USP27X									KCNQ5	TSPYL2
PLEKHG6	CFAP126		DESI1	LOC554174	DHDDS									FAM174B									WDR17	RAB33A
GNB3	ZNF502		RNF123	CTB-50L17.7	ZDHHC18									BEX5									SHISA7	FAM131A
C12orf57	GOLGA6A		CCDC136	ANKRD26	WDTC1									CBLN2									TDRD6	OSBPL1A
SLCO1C1	ZSCAN26		DISP2	LOC100287590	PPP1R8									UNC5A									SYNPR	COPG2IT1
TROAP	SLC9A4		RASGEF1C	LOC102725017	SESN2									CNTNAP4									NGB	NKRF
MUCL1	ASB11		LOC100129973	LCN12	EPB41									DVL1									MMD2	CD200
CDK2	FOXL1		CERK	STK16	TMEM39B									LY86-AS1									RCAN3	CADM3
RAB5B	CCNI2		LOC100132207	LOC101928424	KPNA6									MPHOSPH8									MPPED1	PTPRN2
SUOX	DNAJC5B		NPAS4	FRA10AC1	TXLNA									PNMA6A									AMIGO1	NTSR2
RPL41	KIAA1210		GCK	DENND4B	CCDC28B									ANKRD33B									FNDC9	ATP1B1
MBD6	TMEM189		RNF144A-AS1	LOC283454	RBBP4									SORCS2									POU6F1	CELF3
DTX3	ITGA8		REEP6	RP11-320H14.1	S100PBP									LOC286052									GPR26	FAM189A1
OS9	MBOAT2		DCLK3	ZNF697	ZMYM4									CELF5										TMEM246
TSPAN31	PHTF1		DUSP14	NPDC1	MANEAL									KCNIP2										LPHN1
SLC35E3	PRKG2		C18orf42	MON1A	UTP11									HHATL										ALDOC
YEATS4	ST3GAL2		ESYT3	DPYSL4	AKIRIN1									GPR22										REEP1
METAP2	LYRM7		PDIA2	LOC100288310	MFSD2A									TSC22D1-AS1										KIAA1467
SLC25A3	PLPPR4		SNX32	AP006216.10	CAP1									BEX2										CA4
UNG	CORIN		CA1	LPAR3	ZMPSTE24									SEZ6L2										KCNJ9
OAS2	C1QTNF7		P4HTM	LPPR2	ZNF691									LRP11										MCF2
FBXW8	TTLL3		TCEAL3	DOHH	TIE1									FEZF2										INPP5A
PRKAB1	MYOCD		PRKAG2	RABGGTA	TSPAN1									CACNA2D2										RASGRP1
AL021546.1	CIAO1		FXYD7	DQ586822	BTF3L4									TTC9B										SPOCK3
FZD10	C11orf57		PPAPDC3	CYB5R2	GPX7									RAB26										S100A1
ZNF10	NSUN7		PLEKHM2	LOC102723918	CPT2									SPX										MYRIP
LHFPL6	HBS1L		RASIP1	RP11-127B20.2	TCEANC2									RPS6KA6										GNAI1
KBTBD7	MATN1		CHKB-AS1	FOXRED1	TTC4									C2CD4C										ITPKA
TUBGCP3	LRRTM3		ALPPL2	KCNS1	NFIA									PIANP										IQSEC2
AL359736.1	ZNF746		ACAP1	CCDC130	PGM1									SLC39A12										SEMA3C
NUP58	TMEFF1		CYGB	NSF	ROR1									LOC283588										VIPR1
NHLRC3	VWC2L		TRNP1	TTLL7-IT1	AK4									RUSC1										GUCY1A3
COG6	BMP6		C1orf64	SYT14	HHLA3									C3orf80										TIAM1
DNAJC15	PTCD2		GSKIP	GOLGA8N	PTGFR									SEMA3G										ACOT7
HNRNPA1L2	PHF7		PGP	AL590762.11	IFI44L									OPALIN										PRKCG
CCNB1IP1	SFPQ		KIAA1462	RP11-999E24.3	IFI44									SLC26A4-AS1										CHRM3
RBM23	KCNA7		C9orf24	DNAJC27-AS1	ADGRL2									SNTA1										BAI3
PRMT5	MAPK6		USP20	CHRNB2	CYR61									CDH9										OAT
HOMEZ	C14orf93		RDH12	FAM127A	HS2ST1									KIAA1244										CCKBR
NFKBIA	ALKAL1		TPBGL	SSC5D	PKN2									VAMP1										DTNB
CLEC14A	MUC19		KIAA1804	RTP5	MTF2									GRASP										MAG
ATG14	CLDN18		LOC728730	SFTPD	FNBP1L									KCNQ3										ATP8A2
ERG28	PHF12		BDH1	ABCG1	ABCD3									KHDRBS2										LANCL1
ALKBH1	NBR1		RASSF7	PARP6	RWDD3									ADAMTS8										FGFR2
TC2N	ADORA1		C17orf59	LOC101928560	SLC35A3									TMEM59L										ALDH2
GON7	ATAD3B		KIAA1217	PKD1P1	CDC14A									DACT3										TEF
MOK	CAPSL		PITPNC1	GLRA3	SLC30A7									SLC25A12										UNC13A
BAG5	C1QL3		UBE2O	MAP4	STXBP3									PLCXD2										FRMPD4
ATP5MPL	SPATA16		FAM43B	SYTL2	CSF1									TMCC2										FGFR3
PSME1	MLLT10		RGL1	EPHX1	CEPT1									NRSN2										PNMA2
NUBPL	RANBP2		ACKR1	LOC283861	CTTNBP2NL									ARHGAP23										LDOC1
PSMC6	RAPGEF6		GJC2	LINC00672	CAPZA1									IGSF8										TSPAN5
CGRRF1	SNRPE		MYH7B	LOC100129447	DCLRE1B									ADRA2C										TOM1L2
VASH1	DAPP1		MUC8	LOC101927929	HIPK1									PWAR6										CRHBP
TNFAIP2	OPN5		PC	DLX6	VANGL1									SLC48A1										HPCAL1
TRMT61A	STX5		PPP1R3C	MTFR1L	PTGFRN									SLC22A15										ELAVL3
AL139300.1	ZNF366		CHRNA3	EPB41L4A-AS1	PHGDH									TESPA1										PTGDS
INF2	MAGEC1		AKR1C1	LINC00092	NOTCH2NL									PLCB4										ASPHD1
PACS2	ZNF80		HSD11B1L	TTC33	TXNIP									LHX6										PLP1
NIPA2	MED30		LRRC49	KIR3DX1	CHD1L									FAM19A1										ZFYVE9
RMDN3	NPAP1		STK31	LOC101930421	CIART									PET112										RAB3A
CEP152	CYBB		TNFSF9	ARHGAP5-AS1	PRUNE1									PAQR8										CNTN2
MYO5C	SMCO3		PSD2	EPM2AIP1	PIP5K1A									ENHO										ST18
BNIP2	SFRP2		EMX1	LOC101927359	CGN									CYS1										KLK6
ANXA2	ATXN3		SLC25A26	HAS1	SNX27									PTPN5										NRXN2
AC107871.1	SLC4A4		LOC100506851	USP54	ATP8B2									HMP19										CLDN10
THAP10	TYW3		SNRNP25	SLCO1A2	IL6R									NYAP1										SYNJ2
HEXA	SLC36A2		TECPR1	LINC01007	MSTO1									ASRGL1										AATK
FAM219B	EDN3		FKRP	AC144652.1	DAP3									ACSL6										DHCR24
SEC11A	TAOK3		KATNB1	TCP11L1	LMNA									SLC6A13										BCAS1
KIF7	GALNT13		OSBP2	RP1-170O19.17	SLC25A44									CAMK2N1										RYR1
ARPIN	NBEAL1		SLC22A17	NPIPB15	KIRREL1									P2RX5										ADIRF
AC012651.1	PRKAA1		LPPR3	RRN3P3	NHLH1									LOC202181										MYO16
SNAP23	SYT10		GALNT18	PKDCC	VANGL2									SLC25A18										SPOCK2
TCF12	MNDA		HAGHL	CALCOCO1	USP21									LINC00622										SGSM2
SNX1	LY6G5B		FLJ20021	LOC728392	UHMK1									HS3ST2										DOCK9
BBS4	DBT		ARG2	RP4-612B15.3	UAP1									TSR2										SLC4A3
C15orf39	LCN8		LRP3	RP11-389C8.3	PBX1									MAP7										ENPP2
SNX33	KCNN3		C11orf80	GPR63	MPZL1									KCNC1										MOG
ZSCAN2	FGL2		AHI1	DHDH	PRRC2C									LINC01260										ALDH6A1
SEMA4B	CRISP1		LRRC16B	CCDC84	SUCO									TPD52L1										C16orf45
NGRN	ASF1A		PI4K2A	NSUN6	ZBTB37									NICN1										EFHD1
AC091167.2	TMEM182		NUDT18	HHIPL1	CACYBP									CNTN3										MOBP
RCCD1	NIPBL		EDN1	PCDHB4	RASAL2									LOC100288911										ZBTB16
MRPL28	EBF1		LHFPL4	LINC01314	TOR3A									LYPD8
METTL26	DCAF17		CASQ1	PRKCQ-AS1	SOAT1									ZNF575
JMJD8	TJP1		KCNG1	LOC728061	TOR1AIP1									BCAS4
MRPS34	G6PC2		RGR	PCYT1B	MR1									SLC25A27
RSL1D1	RIPK1		GALNT16	GPR17	SMG7									FAM171B
ZNF764	GPR161		ZNF582-AS1	RP11-389G6.3	HMCN1									B3GAT1
DNAJA2	SPOP		PSTK	STARD9	RGS1									LOC375196
IRX3	PEX12		DBNDD1	FTX	RGS2									TTLL7
CES1	CLTC		MAP4K2	ARHGAP24	TROVE2									PNMT
CIAPIN1	INAVA		PWWP2B	ANKRD31	NEK7									NDRG2
ZDHHC1	GIMAP7		RGS11	FN3K	NR5A2									LOC101930415
ATP6V0D1	PABPC5		RBM41	TCFL5	PKP1									CACNG8
NOB1	DIAPH2		C14orf159	RERGL	NAV1									PRKCQ
COG4	N6AMT1		TMEM132A	DQ592442	IPO9									PAQR6
ADAT1	HGF		KCTD17	RGS9	RNPEP									SCN4B
CMC2	CSNK1A1L		SFXN5	CDH20	ELF3									SIGIRR
MBTPS1	PROZ		C16orf89	CALHM1	BTG2									SULT1A1
COTL1	SLC12A6		FOXQ1	SFTA1P	ATP2B4									LOC646014
ZCCHC14	LRP2BP		EXTL1	IL1RAPL2	MDM4									ADHFE1
PIEZO1	ZNF831		GPR88	BZRAP1-AS1	SRGAP2									NR2F1-AS1
CACNA1H	PTGER2		LOC100130331	RP11-180N14.1	RASSF5									C9orf91
CRAMP1	ETV3		ZC3H14	DAPK2	IL24									HSD17B6
AL031708.1	RASGRP3		TIAM2	LOC441528	PFKFB2									ABO
NUBP2	DNMT3L		LOC692247	LOC100507630	DIEXF									LNP1
PAQR4	CDH6		FAM131C	LRRC6	SERTAD4									SSBP3
NAA60	ATG9A		CHCHD10	PCDHGA9	RCOR3									LOC286437
AC025283.3	KRTAP13-2		CYP2J2	PPP2R5D	TRAF5									PNMAL1
UBN1	FBXO36		IGSF21	SIMC1	DTL									PRICKLE1
TMC5	PPP2R1B		ZDHHC14	CD22	ATF3									CSRP1
ACSM2A	USH2A		HTR1E	MAP7D1	TATDN3									GNAL
LYRM1	NME8		CBLN4	C19orf68	RPS6KC1									MSRB2
MOSMO	LPAR5		GNG7	NDN	KCNK2									TMEM132D
NFATC2IP	TBX5		IQCA1	GPR143	RRP15									MRAP2
QPRT	KIAA0825		TTTY15	LINC00216	MARK1									RPRML
MAZ	PIH1D3		KANK3	RPARP-AS1	MARC1									DPP10-AS1
ZNF771	GJA3		KIF17	RFPL1	FBXO28									TDRD9
CNEP1R1	EMID1		ATP5G1	GJB1	SRP9									TMEM35
CMTM3	ANGPT2		TTC5	RBP7	COQ8A									SYNDIG1
PLEKHG4	CHD9		RERG	DLX6-AS1	ZNF678									DDX25
THAP11	DPYSL2		DFNB31	MGMT	IBA57									SLC2A13
ZFP90	HCAR1		FAM155B	CLCA4	RAB4A									DTX1
CDH3	PLEKHG1		HYMAI	PLA2G16	SPHAR									PHACTR3
HAS3	CNGA3		NUDT14	LOC729732	URB2									LRRC20
CYB5B	PRKY		MRO	CTNNA3	GALNT2									CNTNAP5
ATMIN	GEMIN8		HSPA4L	LINC00342	SPRTN									IL17D
GAN	MTDH		PCYT2	LOC100289019	DISC1									C15orf59
MLYCD	RSAD2		OGFRL1	CORT	COA6									PRR18
MAP1LC3B	AMPD3		RIPPLY2	TSC22D1	LGALS8									PLCL1
MC1R	HSPA1L		PRSS16	ZNF808	MTR									CSRNP3
GLOD4	RPS24		GALT	LSAMP-AS1	LARP4B									GPR123
AC027796.3	PUS7L		JAZF1-AS1	GLIPR1L1	KLF6									JAG2
TAX1BP3	BAGE		DENND1A	SLC13A5	SFMBT2									PHYHIPL
P2RX5-TAX1BP3	ZNF577		RHOXF1	SH3RF3	USP6NL									TCEAL2
MYBBP1A	SLFN13		AP1G2	HS6ST2	CCDC3									KIAA1598
SLC25A11	QRICH1		SHISA8	MCF2L2	BEND7									SMPX
AC026954.2	PHF8		DKFZP761C1711	PCBP3	FAM107B									TMEM235
CTC1	UBE3D		DEGS2	NPTN-IT1	CASC10									KLHL32
ZNF18	ANP32E		ZNF415	CABP7	SKIDA1									EPCAM
NCOR1	MACC1		CLVS1	COL26A1	YME1L1									RAI2
AKAP10	TBX4		TARSL2	SNX22	JCAD									LOC283516
CRLF3	ABHD12B		NPPA	CIDEB	ARHGAP12									PEG3-AS1
VAT1	ITIH5		NME7	EPHA6	EPC1									CHCHD6
SLC25A39	ZBTB40		CDC37L1	RP6-201G10.2	ITGB1									ERMN
PRR15L	DDX5		LINC-PINT	LOC91548	PARD3									NT5DC1
COIL	COLEC12		GUCA1A	ANKLE1	ZNF33B									NIPSNAP3B
AC015813.2	ZDHHC15		CCNDBP1	CCDC78	HNRNPF									STMN4
SKA2	PHC3		ACRC	AP000347.2	A1CF									FAM13C
AC046185.1	ARGLU1		AHCYL1	TTYH2	CSTF2T									FAM73A
EXOC7	LRRC27		KDM5D	MGC12488	ZWINT									FSD1L
C17orf62	TRABD2B		BRE-AS1	RP11-731J8.2	IPMK									CLMN
DPH1	MBD5		STRIP2	A1BG-AS1	RHOBTB1									FAM19A5
OVCA2	GBGT1		CHST8	LINC00844	RTKN2									S1PR5
RPAIN	PIK3CD		BTBD6	LOC100190986	JMJD1C									ACTR3B
MPDU1	TNNI1		PCGF5	COL9A2	DNA2									EMX2OS
PFAS	ZBTB1		NEUROD1	MYL3	SLC25A16									LRRTM1
GLP2R	SENP6		RHEBL1	C10orf90	SAR1A									RBM24
TNFAIP1	GOLGA6B		EID2B	PGBD4	PPA1									TCEAL7
CCL8	IFFO2		KLF13		PSAP									PPP1R3E
RPL19	FNDC7		MUM1L1		MRPS16									BEX1
STAT5A	COX15		SEZ6		AP3M1									FAM124A
TMUB2	MS4A5		NPY1R		ZCCHC24									GSTM5
SP2	HOXA9		MAOA		WAPL									DHRS11
PNPO	CCL22		SYNE4		ACTA2									SDPR
UBE2Z	MCOLN3		ANKRD39		LIPA									RAB27B
CACNG4	AGBL3		ABCC12		PANK1									RASL11B
TMEM104	RHOH		RGS14		ANKRD1									SELENBP1
TMEM94	ZNF254		SPATA20		FGFBP3									MIAT
UNK	CYP4F3		SMAD7		PDLIM1									ST6GALNAC5
BIRC5	PLEKHA8		C5orf45		SORBS1									MGAT4C
C1QTNF1	PTAFR		ICA1		ARHGAP19									CARNS1
CHMP6	CAVIN2		RNF175		RRP12									PRKAG2-AS1
CCDC137	CCR9		PLCD3		EXOSC1									TMEM200A
PPP4R1	AR		RGCC		MORN4									GSTO2
AC012254.2	RUNX3		TMEM196		DNMBP									ZNF37BP
ZBTB7C	PHF20L1		NR4A3		ERLIN1									ATCAY
CXXC1	C1QL4		FBXL21		MRPL43									TMEM125
VPS4B	KRT82		SLC29A2		CACUL1									PTPRM
DSEL	ZNF292		KCNK9		SFXN4									CNDP1
SMIM21	MDH1B		FLT1		CHST15									TAC3
C18orf21	ECT2L		SGPP2		FAM196A									RAB9B
PIK3C3	MECOM		HENMT1		MKI67									TMEM257
C18orf54	SNX2		SELM		EBF3									C3orf14
NFATC1	KIF13A		PCDH8		BNIP3									LINGO1
PLPP2	NUDT6		FAM83H		NET1									LMTK3
GAMT	ADIPOQ		OSCP1		PFKFB3									FBLL1
MBD3	PRPF38A		OPN3		GATA3									THEMIS
TIMM13	GJA5		DAO		DHTKD1									ZFPM2
SGTA	GLI2		RSPH1		MCM10									FHOD3
MFSD12	PIGR		KCNQ4		HSPA14									SLC1A6
DPP9	ST7L		EME2		SUV39H2									ST6GAL2
GTF2F1	SON		SIRT5		ARL5B									LINC01105
ZNF561	TNRC6C		CMAS		BMI1									KIAA2022
S1PR2	MPL		DGCR10		COMMD3-BMI1									LAMP5
AC011511.1	MBD1		KIAA1161		MASTL									LINC00320
FDX2	PRX		NR4A1		RAB18									GPR27
ZNF563	SSR1		LOC100507557		MAP3K8									PCSK1N
NR2C2AP	DTD2		C10orf88		ZEB1									EMX2
C19orf12	CLEC2B		PLAC9		RET									NGEF
TSHZ3	CREBZF		BAIAP2-AS1		ZNF22									RNF43
AC008982.1	ABCB5		SLC35G1		UBE2D1									FAM13A-AS1
CYP2A7	PIK3CA		MYBPC1		TFAM									ZDHHC22
EXOSC5	STK35		DENND6B		BICC1									TMEM144
POU2F2	PMEPA1		PEBP4		ARID5B									SUSD4
CEACAM1	PELI1		MPP1		ADO									PPP1R9B
PHLDB3	MACF1		BMS1P20		NRBF2									GPR62
DMPK	XPO6		GCAT		REEP3									NTN4
SLC1A5	HCRTR1		TBXA2R		MYPN									FA2H
TEAD2	LAX1		TMEM180		TET1									SYTL5
HSPBP1	FRMPD3		ERO1LB		VPS26A									C8orf46
ZNF550	ZFP28		TMEM74B		HKDC1									KIAA1024
WDR18	F13A1		HRSP12		EIF4EBP2									WFDC1
CNN2	ANXA5		MLLT4		SGPL1									CBLN1
CSNK1G2	ADAM12		ZNF519		SEC24C
HDGFL2	VGLL3		SLC5A11		PLAU
ZNF317	DCTN5		LOC100129550		SAMD8
PLPPR2	TTN		TMEM229B		PPIF
CALR	ARHGAP29		LOC100131170		TMEM254
ZSWIM4	MMP19		HIF3A		FAM35A
ZNF333	TNFAIP8		HYLS1		MINPP1
MPV17L2	CTSO		HPR		PAPSS2
SLC25A42	RBBP9		SDC4		FAS
MAU2	UBA5		PPIEL		HECTD2
ZNF101	PFN2		GAREM		TNKS2
ZNF714	TPM1		TMEM160		2021-03-05
ZNF738	SCN3A		TAOK2		CCNJ
POP4	GIN1		OTUD6B-AS1		ZNF518A
FXYD3	SOX5		ZFP14		LCOR
PROSER3	EXT2		FBXL19		ENTPD7
KCNK6	EFNA2		KLHDC9		NOLC1
SUPT5H	NRP1		ARHGEF25		SFXN2
RAB4B	RWDD2A		GSDMB		WBP1L
RAB4B-EGLN2	FKBP14		SMAD6		DUSP5
MIA-RAB4B	RBBP6		ETS2		ACSL5
CIC	SECISBP2		FAM69B		VTI1A
CLASRP	MYO1H		TRAPPC6B		TCF7L2
BICRA	SKOR1		GOLT1A		HABP2
FCGRT	ADAMTS9		FLJ22184		SEC23IP
ZNF473	IQCH		LURAP1L		BUB3
NLRP2	VWDE		KCNK10		EDRF1
ZNF444	FCGR1A		ATP1B2		MTG1
ZNF304	NANOS1		LANCL2		BET1L
ZNF547	CMTM6		TMEM74		GATD1
ZNF134	IL17RD		MAGEE2		IFITM10
ZNF211	BTN3A2		LOC100287387		NAP1L4
ZNF776	VSTM5		INHBA-AS1		OSBPL5
ZSCAN22	TES		DEPTOR		HBE1
RDH14	PAPPA2		CLUL1		TRIM5
GTF3C2	PGR		EPHX4		RRP8
EIF2B4	PMF1-BGLAP		ABCA7		TPP1
DHX57	HSBP1L1		GGT7		TRIM66
LRPPRC	ATP1B4		LOC284219		TMEM9B
PRADC1	PDZRN4		PRUNE2		TMEM41B
FBXO41	S100A7A		TRBC1		SBF2
ZNF514	EPHB1		FABP6		RNF141
BUB1	HDAC2		MB21D2		PSMA1
AC068547.1	QPCTL		CLUHP3		SPTY2D1
ATP5MC3	FAM71F2		SLC7A8		LGR4
ORMDL1	ETFBKMT		NIPAL2		LIN7C
COL4A4	PCM1		CCM2L		AMBRA1
USP40	CTDSPL		DSCAML1		ARFGAP2
HES6	LYST		STH		CELF1
KCNS3	IFFO1		LRRC10B		KBTBD4
SLC35F6	MAP4K4		ABCB8		APLNR
TMEM214	ASH1L		NRN1		SSRP1
CEBPZOS	TLR8		PRCD		TIMM10
MXD1	USP34		KIAA1522		UBE2L6
SPR	DYNC1LI2		PPP5D1		OSBP
NCK2	CGGBP1		ANO5		CYB561A3
AC013271.1	VPS45		SLC14A1		NXF1
POLR1B	APCDD1		CORO2A		ATL3
EPB41L5	BDKRB2		SLC26A4		EHD1
SP100	DZANK1		C1orf233		ATG2A
SNORC	ANKRD55		SYNDIG1L		SLC25A45
RNPEPL1	ARL14		LGR6		PPP1CA
SNRPB	KRTAP4-5		LGI2		CHKA
AL049650.1	RCOR1		MPND		KMT5B
ZNF343	HLTF		ACOT4		CPT1A
DDRGK1	C3orf58		CLTCL1		DHCR7
BCL2L1	GRM8		CPNE4		FCHSD2
PDRG1	XRCC4		EML6		FAM168A
PXMP4	CYP3A4		LHX1		LIPT2
RBM39	SLC35C2		ZC2HC1A		RSF1
FITM2	MTMR3		GRK5		KCTD14
YTHDF1	SDCBP		OSTF1		ALG8
ISM1	TGFBI		HAPLN4		KCTD21
NAA20	DDX60L		CYP2C8		RAB30
RPRD1B	BAZ2A		RPS4Y1		FZD4
DHX35	TAF9		GDPD1		SLC36A4
RAE1	ZBED2		ZNF702P		MRE11
RBM38	AARD		MIEF2		SESN3
NELFCD	KMO		HAPLN2		FAM76B
GID8	ZNF451		RBMS3		MAML2
ARFGAP1	THSD7A		ARL15		CCDC82
OPRL1	PTGS1		MRPL41		TMEM123
TFF3	CLIP1		KCNIP3		MMP3
WDR4	FUBP1		KCNG3		KDELC2
SIK1B	DYDC2		TRPC3		RDX
FP565260.3	APCDD1L		LINC01140		ALG9
EVA1C	DENND6A		TTBK1		USP28
SIM2	IGF2BP2-AS1		FMN2		CADM1
SH3BGR	RBM19		CYP26A1		BACE1
MX1	CILP		SGK223		MPZL3
RRP1	XPNPEP1		ANGPTL4		DDX6
FP565260.7	ZNF131		IGSF1		HYOU1
TMEM121B	USP37		BMPER		MCAM
HPS4	DOPEY1		CDH10		CDON
RNF215	GPR89A		LINC00643		ETS1
PES1	VWA5A		FAM189A2		ZBTB44
C1QTNF6	PDE6A		GJA1		B4GALNT4
SUN2	DNAJC3		LOC729680		WEE1
TOB2	SLC26A9		NOV		SWAP70
SNU13	PARP3		DACH1		CTR9
TCF20	ZC3HAV1		AMT		USP47
SHISAL1	MTMR12		HBB		TEAD1
IL17RA	LAPTM4A		BEAN1		FAR1
SERPIND1	NBPF3		FOCAD		PDE3B
CRKL	TRIB2		PRR5		C11orf58
CABIN1	SLA		BTNL9		NAV2
Z82190.2	RNF168		DOK4		HIPK3
TIMP3	FBXL5		SLC16A6		NAT10
MICALL1	NDST1		LINC00592		EHF
MAFF	ASB15		WDFY3-AS2		PDHX
GTSE1	CYB5D1		UBALD1		CD44
GRAMD4	WDYHV1		GRM4		FJX1
CYP8B1	LPCAT2		SEMA3F		RAG1
QARS	DNAJC24		ADCY8		API5
USP19	ANKRD50		OCEL1		TTC17
IP6K1	ACKR4		BRICD5		HSD17B12
BAP1	C18orf8		HSPA2		SLC39A13
STIMATE	ASCL4		ZFR2		PTPRJ
CHDH	CHD1		FSD1		CTNND1
CPOX	STX17		MEIS3		ZFP91
TOMM70	TANC2		DACT1		ZFP91-CNTF
CIP2A	BMS1		MT1M		GLYATL1
PARP9	CYB561D1		PEX6		MS4A4A
MRPL3	CRB2		KCNN2		MS4A7
RYK	RAB6A		SCG3		MS4A1
DZIP1L	ZNF648		SHROOM3		TKFC
FOXL2	DPH5		ULBP2		COX8A
TM4SF1	POMT2		LOC100507165		VEGFB
SIAH2	TSN		LINC01102		SNX15
TRIM59	DNAJB5		NOG		MRPL49
RFC4	RMDN2		ASAH2B		FRMD8
XXYLT1	ACE		KANSL1-AS1		KDM2A
TFRC	CLLU1		ANKRD37		LRP5
BHLHE40	FCRL5		SLC27A5		PPP6R3
THUMPD3	WISP3		PSMG3-AS1		CCND1
IL17RC	HLA-DOA		CROCCP3		FADD
FANCD2	CLEC12A		VIPR2		PPFIA1
HRH1	SLC15A1		ABCA17P		INPPL1
ATG7	C3orf62		ZBED9		ATG16L2
CAND2	TRPA1		PCP2		RELT
MYD88	CLECL1		KCNMB2		PPME1
XYLB	CHST6		CORO1A		POLD3
ZBTB47	OIT3		GSTT1		RNF169
GNAI2	DLC1		SPAG6		RPS3
SPCS1	UST		PREX2		UVRAG
TIPARP	XPO7		C4orf19		EMSY
TTC14	CXorf36		TNFAIP8L1		ACER3
DVL3	FNDC3B		LOC286272		TMEM126B
AP2M1	C2orf80		EPS15L1		TMEM135
ST6GAL1	TLX1		GPR137C		FUT4
SLC26A1	EGFL8		AKR1C3		AMOTL1
TMEM129	CAGE1		ABCD2		JRKL
TNIP2	SPEF2		ART3		YAP1
GRPEL1	OTOGL		PHYHD1		CUL5
TEC	ANKRD34B		GLT8D2		UBE4A
OCIAD2	BACH2		DPP6		KMT2A
GC	SIRT1		TMEM132C		CBL
SDAD1	DNASE2B		LRRC2		OAF
CCNI	PDE7A		SLC15A2		TMEM136
KLHL8	APPL1		MAGEL2		ARHGEF12
ADH5	PRR27		HOPX		EI24
UBE2D3	XIRP1		NUDT7		APLP2
NEUROG2	LRRIQ1		TSTD1		JAM3
MAML3	SPATA6L		CPAMD8		VPS26B
PRMT9	ACTR5		GADD45B		ACAD8
HPGD	NMT1		ADCYAP1R1		KDM5A
ACSL1	CNOT6		GRIK1		C12orf4
ZNF141	ERP27		LINC00925		ZNF384
DCAF4L1	ZNF69		TNFSF13		RBP5
UGT2B7	DNAH5		CXCL14		M6PR
FAM241A	PROSER2		LOC100126784		CLEC1A
FGF2	BAGE4		LPPR5		OLR1
ABHD18	TTC39C		GABRA6		LRP6
EMB	XDH		COL23A1		DUSP16
AK6	GOLGA6D		JAK3		HEBP1
RPS23	FAM53A		RGN		EPS8
TMED7-TICAM2	ZNF318		RPRM		BCAT1
TMED7	CLK4		CRTAM		KRAS
CDC23	PCDH11X		SDK2		BHLHE41
PDGFRB	DCLK2		RNF208		TM7SF3
CCDC69	RFT1		CHSY3		IPO8
THOC3	TYW1		PTGS2		CAPRIN2
TBC1D9B	C11orf45		SCGN		H3F3C
NDUFS6	DDHD1		SCG2		PKP2
GPBP1	SLC6A20		CBLN3		KIF21A
AC008560.1	ARHGEF3				GXYLT1
CENPH	AFAP1L1				YAF2
MARVELD2	PCTP				ADAMTS20
AC008581.2	UTP15				SCAF11
AC022414.1	POU4F1				SLC38A1
PAPD4	RNF2				AMIGO2
LNPEP	URB1				SENP1
FER	CHRNA1				ASB8
COMMD10	LAYN				CCNT1
GRAMD2B	LHFPL2				ADCY6
PCDHB13	DCUN1D1				KMT2D
NDFIP1	ROBO1				TUBA1A
SPINK5	EIF6				CERS5
NPM1	TEX13B				LIMA1
TSPAN17	SNX9				SLC11A2
BLOC1S5-TXNDC5	C16orf54				CBX5
ZNF184	MARK2				ZNF385A
HLA-DQB1	COL1A2				ITGA5
RXRB	TBX15				GTSF1
IP6K3	LHX9				ANKRD52
SAYSD1	CDHR3				ZBTB39
DNPH1	FXR1				NEMP1
MRPL14	RPS6KA3				DCTN2
FBXL4	CUBN				CTDSP2
MICAL1	ADGRG1				GNS
DDO	FBXO11				CPM
TRAF3IP2	CARD8				KCNC2
MTFR2	RGS21				KRR1
ZBTB2	RFX7				PHLDA1
FOXC1	TGIF1				NAP1L1
RIOK1	IKBKE				BBS10
SNRNP48	IVL				OSBPL8
NOL7	NPHP3				CSRP2
RNF144B	STON1				E2F7
SOX4	EGFLAM				PPP1R12A
HFE	KIF1BP				GALNT4
BTN2A1	WNT2B				POC1B-GALNT4
TCF19	CYP24A1				BTG1
AL662899.2	IKZF3				UBE2N
ZBTB9	PPP1R10				TMCC3
AL365205.1	MLKL				FGD6
TOMM6	ZNF33A				USP44
CDC5L	DCAF8				C12orf73
MEP1A	MYOM1				NFYB
CENPQ	INSC				ALDH1L2
LRRC1	ST8SIA1				CKAP4
MYO6	PRR5L				PRDM4
MFSD4B	BAGE5				CMKLR1
RNF217	ELK3				SSH1
RPS12	FBXO22				FOXN4
FNDC1	UBE2G2				GLTP
SCRN1	PVR				PPP1CC
GGCT	UGP2				BRAP
TNS3	UBR4				NAA25
ERV3-1	HMGN3				DDX54
BCL7B	TSHZ2				MED13L
TBL2	VTI1B				C12orf49
ZNF3	F2RL3				VSIG10
GIGYF1	EYS				CIT
POLR2J	PAMR1				PXN
PODXL	FBXL8				MSI1
PARP12	SNX13				TRIAP1
RHEB	GRN				SRSF9
ESYT2	PAQR3				DIABLO
SUN1	ETV3L				VPS37B
GET4	USP30				SCARB1
FSCN1	SLC30A8				DHX37
AC004593.3	DNAJC18				SLC15A4
INMT	MYOZ3				POLE
MINDY4	CEBPG				ANKLE2
MRPL32	CDHR2				ZNF605
YKT6	TJP2				WNK1
ZNF713	FANCD2OS				ERC1
ELN	GRM7				TULP3
EIF4H	ADAMTS14				TIGAR
GTF2IRD2B	LRP12				EMG1
PHTF2	SYNE2				PEX5
CROT	CYP4F2				CLEC2D
GATAD1	JDP2				CREBL2
BUD31	SFTPA1				APOLD1
LAMTOR4	CTSV				EMP1
SLC12A9	FCRL4				H2AFJ
PRKRIP1	GTF2H2B				DERA
CAV2	EIF4A2				AEBP2
AHCYL2	OSR2				PDE3A
ZNF282	GRM6				GOLT1B
LRRC61	PLA2G3				ETNK1
PRAG1	SLC5A9				RASSF8
BRF2	CR1				PPFIBP1
ADRB3	EEF1AKMT2				KLHL42
PRKDC	CRTC3				FAR2
RPS20	ZPLD1				KIAA1551
PRDM14	NDC1				FGD4
UQCRB	SCMH1				ALG10
TMEM65	DMD				ALG10B
NDRG1	RASL12				LRRK2
ARC	HSPA12B				IRAK4
SCARA3	RNASEL				ANO6
AC012215.1	FREM1				ARID2
TCIM	FAIM				PFKM
FNTA	TP53RK				TMBIM6
UBXN2B	MC2R				SMARCD1
SPAG1	BNIPL				GPD1
THEM6	RBMX				LARP4
ZNF707	ORC6				DIP2B
FAM203B	TRIM67				ATF1
LRRC14	WDR26				METTL7A
MPDZ	MEGF6				DAZAP2
C9orf72	SLC13A1				SP1
TAF1L	SLTM				HOXC11
BAG1	ZDHHC9				HOXC6
MYORG	CEBPE				HNRNPA1
TPM2	TRIM48				COPZ1
HINT2	P2RY8				PA2G4
TOMM5	TSPAN2				TSFM
AL138752.2	RBM5				USP15
IPPK	RAD51B				MON2
NINJ1	P2RY13				XPOT
FAM120AOS	POT1				TBK1
ERP44	SEC14L3				RASSF3
TMEM245	SOX6				HMGA2
AL157935.2	FLNB				CAND1
TRUB2	CHD6				DYRK2
IER5L	CDC40				RAP1B
PTGES	TACR1				FRS2
SDCCAG3	SLC22A25				RAB3IP
TPRN	PTH2R				THAP2
ALDH1B1	ELOA				RAB21
NCBP1	MFF				TMTC2
OLFML2A	SORT1				MRPL42
SLC2A8	ISX				TMPO
GTF3C5	TRIM4				APAF1
CACFD1	SMOC1				ACTR6
UAP1L1	ELK4				SCYL2
SSNA1	WDFY4				PARPBP
ARRDC1	GCNT1				WASHC4
PRAF2	SF3B3				POLR3B
KDM5C	TOR1AIP2				FAM222A
SPIN4	ZNF532				TCHP
PDZD11	KIAA0586				ERP29
ARMCX2	PPP3R2				TRAFD1
AMOT	TMED3				GATC
ELF4	PCSK6				MLEC
DNASE1L1	DPYS				UNC119B
UBL4A	MICALCL				MLXIP
CMC4	FAM135B				KMT5A
MTCP1	CHRM2				RAN
GPR174	GTF2H2C_2				ADGRD1
H2BFM	BATF2				SFSWAP
UBE2A	ANKS6				FBRSL1
SASH3	FMNL2				ZNF84
MAMLD1	RAB35				ZNF140
NSDHL	WT1				ZNF268
SLC6A8	CHP2				PSPC1
	HELQ				ZMYM5
	OARD1				LATS2
	RPS14				SKA3
	TRIP11				MTMR6
	DENR				SHISA2
	DOCK11				SLC46A3
	APBB2				SLC7A1
	E2F5				KATNAL1
	CERKL				PROSER1
	HIST2H2AA3				FOXO1
	PM20D2				KBTBD6
	ARL8B				TPT1
	ESS2				SLC25A30
	SMYD5				RUBCNL
	TRAF4				LPAR6
	FUT10				RCBTB1
	SLC6A3				KPNA3
	OLFM4				ATP7B
	XBP1				DIS3
	MTAP				KLF12
	DEPDC1				TBC1D4
	DAZ2				KCTD12
	HIST2H2AA4				EDNRB
	CLASP1				RNF219
	TRPC7				SPRY2
	ATF7				SLITRK6
	SUMO4				STK24
	CSNK1A1				ZIC5
	C9				TMTC4
	ADAMTS16				EFNB2
	MALT1				RAB20
	SLC5A12				RASA3
	PKHD1				ZMYM2
	MED6				SPATA13
	CBLL1				CDK8
	GOLGA6C				POLR1D
	UPK3B				PAN3
	KRTAP4-2				RFC3
	DENND1B				RFXAP
	EVC				EXOSC8
	TOX3				FREM2
	SPSB1				DGKH
	UBXN10				COG3
	IGSF9B				FNDC3A
	TMEM213				CDADC1
	C6				PHF11
	EFEMP1				TRIM13
	POLDIP3				WDFY2
	LAMC3				BORA
	ELF5				GPR180
	PLEKHA3				RAP2A
	SPECC1L				IPO5
	SOHLH2				PCCA
	USP1				BIVM
	MND1				ABHD13
	RTL4				ARHGEF7
	STAMBP				ATP11A
	PSKH1				F10
	CARNMT1				RNASE1
	FXYD5				HNRNPC
	COL16A1				SUPT16H
	TMPRSS4				CDH24
	LAMC1				NEDD8
	TNFSF4				TINF2
	EFCAB5				SDR39U1
	DHX32				NOVA1
	GIT2				HEATR5A
	KCNH1				CFL2
	DCBLD2				MBIP
	SPIN1				KLHL28
	MBOAT1				FKBP3
	MFAP3L				MAP4K5
	NAMPT				SAV1
	FBN1				NIN
	RBMS1				ERO1A
	CBWD1				GNPNAT1
	DSG1				GMFB
	KRT83				GCH1
	RBM26				OTX2
	FANCM				EXOC5
	PTPRE				GPR135
	PDE5A				SIX1
	BICD1				SIX4
	MSC				SGPP1
	DLEU2L				ZFP36L1
	MCTS1				SYNJ2BP
	RPP30				ZFYVE1
	RIN2				NUMB
	ZNF711				ENTPD5
	SLC44A1				MLH3
	TRPM6				TMED10
	RP2				VIPAS39
	POLE3				GTF2A1
	SART3				SEL1L
	RIC8B				GALC
	LINC01600				FOXN3
	FSTL4				CCDC88C
	SRSF10				FBLN5
	CTSC				BTBD7
	BMPR1B				DICER1
	ZNF680				SLC25A29
	ADAP2				WARS
	FOXR2				HSP90AA1
	PDE4B				CDC42BPB
	C20orf202				BRF1
	RAPGEF1				APEX1
	DYNC2H1				TOX4
	MIR216A				DHRS4
	LTBP1				DHRS4L2
	IRF5				PCK2
	SRPRA				NFATC4
	SDK1				KHNYN
	LINC01551				ARHGAP5
	TOP2B				NPAS3
	VIT				PAX9
	COL25A1				MIPOL1
	CD33				ARF6
	CTAGE5				TMX1
	NR1I2				FRMD6
	PRIMPOL				STYX
	CHEK1				SAMD4A
	UTRN				SOCS4
	LHCGR				LGALS3
	COX11				PELI2
	BEST3				AP5M1
	ZZEF1				NAA30
	RBM27				ARID4A
	KAT7				DAAM1
	PIWIL4				PCNX4
	PPIL6				SLC38A6
	PIK3CG				PRKCH
	PI15				PLEKHG3
	NUTM2D				MPP5
	ZMYM3				EXD2
	PTPRK				SLC39A9
	TSPAN13				SUSD6
	EIF5AL1				PCNX1
	TRIM24				RBM25
	KCNJ15				PAPLN
	PLB1				LIN52
	NUP205				FLVCR2
	SRSF4				GPATCH2L
	HHLA2				CIPC
	ZNF362				FLRT2
	AGK				SPATA7
	GCNT3				TDP1
	MAT2A				UBR7
	PDE11A				GLRX5
	PEAR1				PAPOLA
	RAD18				VRK1
	LRP1B				CCNK
	FAM177B				EML1
	SLC16A13				PPP2R5C
	FYCO1				TRAF3
	CASC1				EIF5
	C12orf50				ZBTB42
	LDB1				MTMR10
	VSIR				FMN1
	CCDC150				KATNBL1
	UBOX5				NOP10
	POSTN				GOLGA8B
	ETV7				AQR
	BCL6				MEIS2
	RAP1A				FSIP1
	ZNF460				SRP14
	ATP11B				BMF
	PARVA				INO80
	DDX51				PLA2G4F
	DPF3				TMEM87A
	TRIP4				ZNF106
	ZNF780A				UBR1
	KANK1				MYEF2
	SPATA6				SHC4
	PPFIBP2				COPS2
	CCDC125				BCL2L10
	RPL28				RAB27A
	HNRNPH2				PRTG
	HACD1				NEDD4
	TCAF2				VPS13C
	PCDH11Y				CA12
	KIAA1328				CSNK1G1
	GOLGA6L10				RBPMS2
	DTX3L				AAGAB
	PAH				CALML4
	GLG1				TLE3
	PHF21A				EDC3
	ARPC4-TTLL3				SIN3A
	EIF2A				PTPN9
	PADI3				SNUPN
	ZSCAN31				PEAK1
	UROD				TBC1D2B
	ACSM3				MESD
	SNED1				MEX3B
	OR11A1				HDGFL3
	HYAL4				NMB
	MAP3K19				DET1
	C1orf112				ANPEP
	NAB1				SELENOS
	EIF4G2				TM2D3
	BICD2				MKRN3
	PTPN14				SNRPN
	RIMKLB				SNURF
	ARMCX4				FAN1
	CACHD1				EIF2AK4
	PABPC1				BAHD1
	PRG4				VPS18
	BAZ1A				DLL4
	PHLDB2				MGA
	SIGLEC8				SERF2
	FKTN				BLOC1S6
	STK17B				SEMA6D
	PPP1R1C				DUT
	C2orf88				EID1
	SLC17A3				DTWD1
	FBLN1				USP8
	CP				AP4E1
	FAM234B				MINDY2
	LAMTOR3				RNF111
	ZFYVE26				C2CD4A
	RBPMS				RAB8B
	ATF6B				APH1B
	DNAJC2				SMAD3
	GAGE1				PAQR5
	ANAPC7				THSD4
	MCM6				SENP8
	KCNH8				ARIH1
	TXNRD3				NEO1
	SLAMF1				CD276
	ATP1B3				CLK3
	ELP1				IREB2
	RBPJ				ZFAND6
	ACO1				ABHD17C
	PMPCB				TLNRD1
	ADAM28				IL16
	OSBPL6				PDE8A
	DPY30				AKAP13
	PSMF1				AEN
	ATR				ABHD2
	WNT1				TICRR
	COPB2				ZNF710
	RECQL5				BLM
	ZC3H12D				UNC45A
	VEPH1				CHD2
	GCN1				MCTP2
	SLC35D1				NR2F2
	ADGRE2				ARRDC4
	COQ7				IGF1R
	ST8SIA2				SYNM
	BTD				ASB7
	THBS1				NPRL3
	ITGAV				LUC7L
	NID1				RPUSD1
	TCP11L2				UNKL
	TXNL1				ZNF200
	BET1				ZSCAN32
	E2F1				ZNF597
	C2orf54				ZNF500
	PABPN1				EMP2
	LRRC8D				LITAF
	KIF13B				GSPT1
	PTCHD4				CPPED1
	SLITRK2				PARN
	LAMA4				XYLT1
	ATP8B4				NOMO2
	BRIP1				ARL6IP1
	ATOH8				SMG1
	TMEM267				THUMPD1
	CLDN8				ERI2
	C22orf24				CDR2
	TSTD2				USP31
	RNF24				COG7
	ITK				EARS2
	THSD7B				ARHGAP17
	PARL				ZKSCAN2
	CEP126				VPS35
	GPR37				NETO2
	BMP8A				N4BP1
	RWDD1				RPGRIP1L
	AP3S2				AMFR
	EBF2				NUDT21
	RAD21-AS1				MT1G
	GJD3				CNOT1
	ADGRG5				SLC38A7
	TINAG				CDH11
	CD1E				TK2
	ANKRD18A				SLC12A4
	CHD4				CMTR2
	PPP2R1A				AP1G1
	KIAA1456				TXNL4B
	TEX101				ZFHX3
	PDGFD				CFDP1
	ANGPTL3				TMEM170A
	FIP1L1				HSDL1
	MSRB3				TAF1C
	TAF1D				TLDC1
	SULF2				ZDHHC7
	MRPS35				EMC8
	IPO4				MTHFSD
	HRASLS5				SLC7A5
	MTMR14				GALNS
	XKR3				CHMP1A
	WNT16				SPATA2L
	DDC				FANCA
	SSC4D				FAM234A
	ZSCAN20				CAPN15
	ZNF696				PIGQ
	PRR23C				JPT2
	ARMC4				TRAF7
	TIGIT				E4F1
	CDC16				SRRM2
	KIF23				ZNF75A
	TMEM231				GLIS2
	B3GLCT				ALG1
	DDX20				ABAT
	USP26				PMM2
	CNOT2				C16orf72
	ZG16				RMI2
	LINC01565				SNN
	FIBCD1				PDXDC1
	UBAP1				NOMO3
	CBWD5				TMC7
	GOLGA6L4				ITPRIPL2
	ELF1				METTL9
	POC1B				UBFD1
	POLQ				TNRC6A
	RLBP1				IL21R
	STAT5B				ATXN2L
	SPAG9				ALDOA
	MIA3				PPP4C
	RUFY2				RNF40
	STUM				ARMC5
	FGA				GPT2
	ZNF816				LONP2
	MEGF10				MT1F
	ZNF705D				MT1H
	CYP51A1				ARL2BP
	ZBTB5				USB1
	ABCB7				CDH5
	PLA2G2D				PDP2
	NID2				CBFB
	SLC17A8				C16orf70
	SMARCA4				CTCF
	SCML4				DUS2
	SLC25A40				PLA2G15
	DHX33				SLC7A6
	SPON1				SNTB2
	APP				NIP7
	TMEM106B				PDPR
	SPG7				PSMD7
	SRGAP1				ZFP1
	IRF8				MON1B
	BTN1A1				HSBP1
	SP4				GSE1
	RFWD3				ZC3H18
	CCDC18				RPL13
	THADA				SPATA33
	MRPS7				CDK10
	NCAPG				CRK
	BRD3				SCARF1
	FAT1				TSR1
	KIAA1841				METTL16
	PPP1R42				TRPV3
	EOMES				SHPK
	F8				NCBP3
	PRELP				ANKFY1
	COL12A1				UBE2G1
	PRRT4				CXCL16
	CNGA4				ZNF594
	ZNF385C				DVL2
	MBNL3				TP53
	DCLRE1C				MYH4
	PRR9				ZNF624
	TRIM33				PLD6
	BMT2				FLCN
	KIN				RASD1
	HOOK3				TOP3A
	RIOX2				ZNF286B
	TRIM54				USP22
	LRSAM1				TMEM11
	PICALM				SLC46A1
	PSD4				FAM222B
	MARK3				FLOT2
	PPHLN1				NUFIP2
	IRAK1BP1				SSH2
	C17orf102				SLFN11
	ERBIN				SLFN12
	IL23R				ACACA
	MIR101-1				SYNRG
	EXOSC6				DDX52
	LAMC2				EPOP
	MFAP1				PCGF2
	TCF7				ORMDL3
	OGFOD3				ACLY
	OTUD6B				RETREG3
	TRAF6				TMEM101
	EXOC1				LSM12
	PCDH15				GJC1
	UNC45B				MAP3K14
	SPOPL				CDC27
	ZNF709				MRPL10
	ZNF568				SP6
	SH3BGRL				CBX1
	GNL3L				HOXB3
	JAK1				HOXB8
	PADI4				ZNF652
	ZRANB3				PHB
	RHBDF1				ANKRD40
	CCL18				TOB1
	ACSS1				MBTD1
	WDR3				TRIM25
	TYK2				VEZF1
	C1GALT1C1				SRSF1
	GRAMD2A				MTMR4
	LRP1				RNFT1
	ZNRF1				APPBP2
	IQCB1				INTS2
	FLNA				MED13
	LAMA3				STRADA
	HOXD4				CCDC47
	ZNF490				TEX2
	RNF145				SMURF2
	AJUBA				GNA13
	GABPB1				AXIN2
	SMARCC1				HELZ
	GTPBP2				C17orf58
	MUC7				SLC39A11
	ARID3B				FAM104A
	DMGDH				JPT1
	ZNF287				SUMO2
	MLC1				GGA3
	NACC1				CASKIN2
	SETD1B				H3F3B
	ING3				ACOX1
	ADAMTS3				SRP68
	ZNF322				CYTH1
	PDE6C				CANT1
	ASAP2				TBC1D16
	RHOJ				SLC38A10
	PKD2L2				FAAP100
	RALY				NPLOC4
	DSE				PPP1R27
	CAPZB				CSNK1D
	STK32A				WDR45B
	CSTL1				FAM57A
	IGFBP3				HIC1
	TEAD3				MIS12
	CPED1				KDM6B
	PLA2G12A				ZNF286A
	GOLGA7				ADORA2B
	STAU1				SMCR8
	SRPK1				EPN2
	FAM91A1				MAPK7
	EFCAB2				SLC47A1
	NAALAD2				ALDH3A2
	ZC2HC1B				WSB1
	TAF9B				KSR1
	CLEC17A				TMEM199
	TRIO				SARM1
	CFAP47				SUPT6H
	FAM221B				TAOK1
	JARID2				TP53I13
	SPAG16				CPD
	ISG20L2				GOSR1
	EGLN3				NF1
	NT5C2				SUZ12
	EPM2A				RHOT1
	HP1BP3				ZNF207
	TBC1D1				SLFN5
	CITED2				GGNBP2
	THTPA				MRPL45
	PFN3				LASP1
	ZNF641				CDK12
	JMJD7				CSF3
	ADAM10				MSL1
	MSH2				CASC3
	PROM1				WIPF2
	RAB12				RARA
	FAM129A				PSME3
	C10orf76				RUNDC1
	MDM2				G6PC3
	FCRL6				DBF4B
	KRT77				GOSR2
	CCT6A				NPEPPS
	CNDP2				KPNB1
	ZNF862				TBKBP1
	CFP				NFE2L1
	PRKAR2A				SNX11
	CSF2RA				IGF2BP1
	APOF				NGFR
	FPGT				ITGA3
	LY75				XYLT2
	LRRC74A				RSAD1
	BCL2A1				LUC7L3
	CRYBG3				NME1
	RBM45				TOM1L1
	ZNF582				STXBP4
	GPC6				SCPEP1
	2021-03-08				AKAP1
	PRDM5				MSI2
	ZNF177				DYNLL2
	PTRH1				PRR11
	SNAI2				RPS6KB1
	TNFRSF9				TLK2
	MAS1				DCAF7
	ZNF705A				CEP95
	ADAM15				NOL11
	GJA9				BPTF
	SOX1				PRKAR1A
	SYCE2				SOX9
	ABCE1				CDR2L
	ZIC4				TSEN54
	FCGR3B				ENGASE
	CMTM7				CBX2
	SPECC1				RNF213
	SSFA2				ENDOV
	SERF1A				HGS
	FAM177A1				FOXK2
	FAM135A				THOC1
	FBXO42				YES1
	PATJ				LPIN2
	FARSB				LAMA1
	SNAP29				PIEZO2
	ZNF285				AFG3L2
	MAN2B2				CEP76
	MYBL1				FAM210A
	UBAP2L				NPC1
	ESCO1				SS18
	RORC				TRAPPC8
	MMP15				GAREM1
	TGS1				ZNF24
	HSF5				HDHD2
	TXNRD1				SMAD2
	TMC1				ACAA2
	DBI				MEX3C
	RNF4				TCF4
	FUK				ATP8B1
	DR1				RNF152
	ZNF277				BCL2
	USP48				TMX3
	WDR20				ZNF516
	P3H2				USP14
	TATDN2				SMCHD1
	RXRG				ARHGAP28
	COL11A1				TWSG1
	ELMSAN1				IMPA2
	TAF7				SEH1L
	FNIP1				CEP192
	AZIN1				GREB1L
	MEIOC				MIB1
	AHRR				GATA6
	IL25				RIOK3
	KCNJ13				ZNF397
	RPS15A				GALNT1
	SFTPA2				ELP2
	PPP2R3A				HAUS1
	TXNRD2				C18orf25
	MYO7A				LIPG
	FAM83C				ELAC1
	KCNE1				SMAD4
	DNAJB4				ONECUT2
	HERC4				PMAIP1
	HSDL2				SERPINB8
	GCSAML				SOCS6
	LRRC28				ADNP2
	BBS1				MIER2
	ZFAND4				C19orf25
	TRMT2B				UQCR11
	RASSF2				MKNK2
	TRIM10				AP3D1
	TRUB1				PLEKHJ1
	TRPM1				LMNB2
	LAMP2				KHSRP
	TM9SF3				INSR
	WDHD1				ELAVL1
	ICE2				ADAMTS10
	TMEM92				ZNF266
	PROX1				ZNF562
	TPBG				COL5A3
	PPP2R2A				RAB3D
	HRK				ZNF44
	NT5C1B				ZNF799
	FBRS				ZNF443
	VHL				FARSA
	ZNRF2				CACNA1A
	AGO1				RFX1
	ALMS1				ADGRL1
	DDA1				GIPC1
	ERAL1				NOTCH3
	CCND3				CHERP
	MCRIP1				SLC35E1
	ADGRG2				NR2F6
	ZNF280D				ELL
	DRAM1				SUGP2
	P4HA2				ZNF708
	SEPT7				ZNF100
	CUL2				ZNF681
	CD164				ZNF599
	RGSL1				DMKN
	HEXB				NFKBID
	SPCS2				ZFP82
	COX7A2L				ZNF566
	ARHGAP6				DPF1
	SLC5A7				HNRNPL
	IMPG2				FBXO17
	DCAF13				ZNF780B
	SF3A3				AKT2
	SETBP1				C19orf47
	ZNF160				SERTAD3
	UMPS				LYPD3
	ACAA1				ZNF112
	ZNF90				OPA3
	ZNF114				FBXO46
	LYPLA1				SIX5
	IPO7				ZC3H4
	CCDC191				BBC3
	NDUFC2-KCTD14				GYS1
	XIRP2				CTU1
	HAL				ZNF350
	SLC41A2				ZNF614
	F9				ZNF28
	ARL17A				ZNF579
	LINC00518				FIZ1
	TUG1				ZNF784
	HNRNPH3				ZNF329
	KIF5B				FSTL3
	TMEM202				MIDN
	SAFB				CIRBP
	AP2A2				C19orf24
	MLH1				DOT1L
	KIAA1524				KDM4B
	SGMS2				CLPP
	DDX11				MAP2K7
	LRRC8C				SNAPC2
	MUT				ZNF559
	ECI2				ILF3
	ADAMTS12				CARM1
	IST1				LDLR
	OBSCN				PRKCSH
	ITGA6				ZNF627
	QSER1				ZNF440
	SLC39A2				ZNF788
	ZBTB3				SYDE1
	KAT6B				KLF2
	RABGEF1				SLC27A1
	STON2				NCAN
	HTR4				GATAD2A
	NODAL				ZNF253
	SF1				ZNF431
	NFXL1				ZNF493
	KLHL5				ZNF257
	ZNF606				ZNF726
	ACE2				URI1
	KIAA1211				ZNF507
	U2AF2				DPY19L3
	NSL1				KIAA0355
	SPIN3				ZNF146
	CD69				ZNF793
	RAD54B				SIPA1L3
	B4GALT7				MED29
	OMD				ZFP36
	IRS2				TIMM50
	ADAMTS2				ITPKC
	RRN3				AXL
	PTGIS				ZNF226
	SH2B3				BCL3
	CARD10				NECTIN2
	SLC4A8				CALM3
	KLRD1				GRIN2D
	NOTCH1				GRWD1
	CD2BP2				BAX
	MAGEB16				RUVBL2
	AASDH				C19orf81
	HELB				ZNF331
	NUP88				NDUFA3
	S100A10				TSEN34
	DAB2				KMT5C
	SLC30A9				NLRP5
	PDLIM3				ZNF470
	HOXA4				ZNF805
	CPNE2				ZIK1
	PAICS				ZNF530
	SNX16				ZNF544
	WDR90				PXDN
	FBXO3				RNASEH1
	GNG4				KIDINS220
	ANGEL1				YWHAQ
	ZNF792				NOL10
	EIF1B				ROCK2
	IMPACT				E2F6
	ELFN1				WDR35
	SELENOT				MATN3
	HSPA4				SDC1
	MYLK				ATAD2B
	PTCH2				WDCP
	LETM1				ITSN2
	RNF17				ADCY3
	COL15A1				DNMT3A
	NCAPG2				SLC5A6
	CPSF6				PPM1G
	TBC1D7				FAM98A
	PNMA5				FEZ2
	ELOVL6				STRN
	DAZ4				PRKD3
	NEDD9				CDC42EP3
	BAIAP3				CYP1B1
	USP6				ATL2
	ERGIC2				HNRNPLL
	NWD1				SOS1
	PRDX3				MAP4K3
	ROCK1				ZFP36L2
	CNBP				SIX2
	KLHL13				ASB3
	ITGB6				XPO1
	SNRNP40				SERTAD2
	P4HB				C1D
	SERPINI2				FBXO48
	TADA3				GFPT1
	SLAMF7				TIA1
	USP3				FAM136A
	AUTS2				TGFA
	TIGD7				TEX261
	NECTIN3				TRABD2A
	H2AFY				TGOLN2
	NEU3				ST3GAL5
	NXNL2				POLR1A
	SCN5A				RNF103
	ZNF398				KRCC1
	NOC3L				STARD7
	DDX10				TMEM127
	PRKRA				KANSL3
	WDR5				LMAN2L
	PSMD11				SEMA4C
	DYNC1H1				UXS1
	MYO1B				EDAR
	LSM3				SEPT10
	TIMMDC1				RGPD6
	ARPC5L				SLC35F5
	STK38				MAP3K2
	AP3B1				WDR33
	DNAJC21				AMMECR1L
	EEA1				SMPD4
	RETREG2				NCKAP5
	TP73-AS1				ZEB2
	WASHC2C				RND3
	TXNDC12				ARL5A
	PHF6				STAM2
	CA8				PRPF40A
	PTPRG				CYTIP
	NOMO1				ACVR1
	SERF1B				BAZ2B
	OTOG				CD302
	ZNF592				PLA2R1
	NOL8				FAP
	KDM5B				FIGN
	CYP19A1				COBLL1
	SEMA5A				GALNT3
	TFCP2L1				SCN9A
	TMEM100				STK39
	COL14A1				LRP2
	PLEKHM1				TLK1
	ZNF501				METTL8
	GSTCD				CIR1
	ZHX3				GPR155
	DRD2				ATF2
	CERS2				LNPK
	GALNTL5				NFE2L2
	INTS7				SESTD1
	NRAP				NCKAP1
	DAZ3				CALCRL
	MYO5B				TFPI
	TRMT5				MSTN
	MIR708				NEMP2
	EPG5				STAT1
	L3MBTL4				PGAP1
	PADI1				HSPD1
	ITGBL1				SATB2
	BOC				CLK1
	GLUL				TMEM237
	IGF2R				SUMO1
	RNF19A				RAPH1
	LY9				INO80D
	LRRC55				KLF7
	SPRED2				METTL21A
	CHST4				FZD5
	SLC30A6				ACADL
	PSMD4				IKZF2
	ZNF777				ABCA12
	ATM				FN1
	FRRS1				MREG
	ZNF821				IGFBP5
	BTG3				WDFY1
	CACNA1F				IRS1
	GALK2				PID1
	DLL3				DNER
	SLC25A13				PDE6D
	CEACAM5				HJURP
	LINC00336				ARL4C
	VAMP4				PER2
	MAEL				NDUFA10
	ASXL2				HDLBP
	TRAPPC11				SOX11
	TKTL2				RNF144A
	SLC22A5				ID2
	ZNF264				RRM2
	ABTB2				DDX1
	ZNF185				UBXN2A
	ASNS				CENPO
	CCZ1B				RAB10
	SNORD36B				SELENOI
	GPR173				DPYSL5
	FBXO5				NRBP1
	MAGEA3				MRPL33
	ZNF75D				FOSL2
	CEP350				PPP1CB
	RNF216				WDR43
	UBE2D4				LBH
	PTBP1				LCLAT1
	LRP4				SPAST
	PALMD				CRIM1
	PALM2-AKAP2				GPATCH11
	ABI1				EML4
	ZBTB8B				PLEKHH2
	MYH2				DYNC2LI1
	SLC22A3				PPM1B
	SUMF1				CAMKMT
	HYKK				EPAS1
	TFAP2A				FOXN2
	BCCIP				ERLEC1
	TM9SF4				EHBP1
	TMEM255A				LGALSL
	LCE3D				AFTPH
	ABCB1				ACTR2
	TEDDM1				ETAA1
	TPCN1				PNO1
	SOS2				PLEK
	NOTCH4				ARHGAP25
	MYO3B				ANTXR1
	RIPOR3				SNRNP27
	KBTBD2				PCYOX1
	VGLL1				ZNF638
	TSHR				DGUOK
	APH1A				TET3
	MAMDC4				MTHFD2
	F7				HK2
	CCDC91				TMSB10
	DUSP22				KCMF1
	HIRA				PTCD3
	NLGN1				KDM3A
	C10orf105				RPIA
	C21orf2				MRPL30
	COL8A2				RPL31
	ACAD10				CNOT11
	C16orf82				IL18R1
	UBP1				SOWAHC
	CYP4V2				RGPD5
	HERC6				LIMS3
	TNIP1				BCL2L11
	ARRDC5				TMEM87B
	GPNMB				TTL
	IQCG				SLC20A1
	SIGLEC14				CBWD2
	UBA6				DDX18
	MYCT1				INSIG2
	ZNRF3				STEAP3
	FGF11				UGGT1
	SEMA4G				PTPN18
	SPTA1				GPR39
	MYH1				CCNT2
	FEN1				RAB3GAP1
	RNF7				UBXN4
	LRRK1				HNMT
	ZNF555				EPC2
	C10orf107				GPD2
	PIK3C2A				GALNT5
	ATP1A1				TANC1
	WSB2				2021-03-07
	TSNAX				GCA
	XKRY				CERS6
	MFN2				PPIG
	ANGPTL7				SSB
	GBP4				HAT1
	HLA-DQA1				PDK1
	ARSD				MAP3K20
	BAMBI				HOXD13
	CSDE1				AGPS
	SLC2A5				NABP1
	COMMD2				MARS2
	USP13				MAIP1
	CLEC12B				BZW1
	ADIPOR2				NIF3L1
	C2orf72				CASP8
	FTO				STRADB
	EREG				FZD7
	KREMEN1				BMPR2
	WBP1				FAM117B
	MUC2				NRP2
	TRIOBP				CREB1
	PSIP1				PIKFYVE
	GPS2				XRCC5
	ASTN2				SMARCAL1
	LTN1				IGFBP2
	CD84				PNKD
	EPYC				CTDSP1
	NLRP3				ACSL3
	SRCAP				RHBDD1
	GABARAP				COL4A3
	RTCB				AGFG1
	FBXW11				CAB39
	PRAMEF18				B3GNT7
	GPA33				EIF4E2
	ITGAL				GIGYF2
	SLAIN1				MLPH
	MRPL9				UBE2F
	NFATC3				ING5
	CRELD2				TBC1D20
	TSPAN9				FASTKD5
	TACO1				SIGLEC1
	HDAC1				SLC23A2
	ANKRD24				TMX4
	SPIN2A				JAG1
	TRIP12				CRNKL1
	FKBP5				RALGAPA2
	VWF				NKX2-4
	NPY4R				CD93
	SLC26A7				APMAP
	CRYM-AS1				PLAGL2
	XPR1				EIF2S2
	AP2A1				NCOA6
	NLRC5				UQCC1
	DNAH9				RBM12
	GBA				NFS1
	PLCG1				DSN1
	RABIF				SOGA1
	WRB				RBL1
	GUF1				TGM2
	FGG				ZNF334
	ADGRF1				SLC13A3
	ZSWIM6				ZMYND8
	LARS2				PREX1
	MYLK4				B4GALT5
	DLG1				TMEM189-UBE2V1
	TTTY4B				UBE2V1
	TRIM58				ADNP
	SLC25A53				SALL4
	SCUBE3				ZNF217
	CEP63				PRELID3B
	CTCFL				CABLES2
	RPAP3				DIDO1
	CDKN1A				GMEB2
	ACOX3				ARFRP1
	HNF1A				ZNF512B
	TTC28				FAM110A
	ESR2				ATRN
	IFIT5				CDC25B
	PHF3				MAVS
	TMPRSS5				CDS2
	ZC3H11A				PET117
	TMOD3				KIZ
	AZI2				GZF1
	ITGA7				GINS1
	LUC7L2				TPX2
	TVP23A				POFUT1
	SEC14L1				ASXL1
	TGFBR2				ZNF341
	SLC19A3				ITCH
	P2RX2				ACSS2
	CRISPLD1				PROCR
	NOX5				PHF20
	ADAMTS4				TGIF2
	CLU				RPN2
	CLCA3P				MANBAL
	GUCD1				RALGAPB
	CHTOP				TOP1
	GBP5				SRSF6
	OXNAD1				MYBL2
	SLC1A7				TTPAL
	FZD6				STK4
	NBAS				SYS1
	PBX3				SNX21
	NR2C1				NCOA3
	TDRKH				SLC9A8
	CRISPLD2				SNAI1
	TMEM131				PARD6B
	EML5				MOCS3
	PSMD9				RAB22A
	LRRFIP2				VAPB
	C11orf84				STX16
	ZNF20				GNAS
	CSMD2				MRGBP
	PLXNB2				PCMTD2
	MKRN1				NRIP1
	ILKAP				C21orf91
	LAMA2				CYYR1
	GALR1				ADAMTS1
	TLR5				ADAMTS5
	FDX1				TMEM50B
	NT5E				RCAN1
	ALYREF				RUNX1
	RHBDF2				SETD4
	FAM208B				ERG
	REXO4				PRDM15
	PRDM1				C2CD2
	CXXC1P1				ZBTB21
	PCNP				SIK1
	PFKFB1				ICOSLG
	MED1				SUMO3
	UBAC2				PTTG1IP
	TSPAN3				POFUT2
	EFCAB11				SLC19A1
	PPTC7				LSS
	SLC45A2				C21orf58
	MPHOSPH9				CXADR
	FST				NCAM2
	BHMT				SOD1
	BARD1				HUNK
	NT5C1B-RDH14				IFNAR2
	C8A				IFNAR1
	THAP12				SLC5A3
	SLC31A2				MORC3
	CLDN2				TTC3
	CACNA1S				DYRK1A
	PIWIL3				TRAPPC10
	BRD9				PFKL
	HRASLS				FAM207A
	C2orf49				COL18A1
	AGTR1				PRMT2
	KMT2B				BID
	TMEM175				DGCR2
	TMEM53				C22orf39
	TECTB				RTL10
	UBE2E2				TRMT2A
	TMSB15B				KLHL22
	PARD6G				ZNF70
	CEP78				DDT
	ADRA2B				AP1B1
	WTIP				LIF
	LCP1				SF3A1
	HDC				DUSP18
	KRT80				PATZ1
	SPCS3				PISD
	CCNF				PRR14L
	KDELR2				MYH9
	CD180				TXN2
	STAG3L1				TMEM184B
	DEK				DDX17
	LAIR1				JOSD1
	RIN3				PHF5A
	ZFR				POLR3H
	CARMIL1				CENPM
	FASLG				BRD1
	LAMB2				CECR2
	REST				BCL2L13
	HTRA3				DGCR8
	SF3B1				MED15
	ZNF804B				LZTR1
	GSTM2				HIC2
	ISPD				PPIL2
	METTL13				GRK3
	RTTN				CCDC117
	E2F8				LIMK2
	DFNA5				DEPDC5
	LMBR1				FBXO7
	BIRC3				HMGXB4
	PHLPP1				APOL6
	MFNG				TAB1
	ADGB				MIEF1
	EAF1				TNRC6B
	HM13				EP300
	AADAC				L3MBTL2
	ESPNL				NUP50
	TRIM26				FAM118A
	CYB5RL				ATXN10
	ATP7A				TTC38
	NPEPL1				RPUSD3
	GIF				VGLL4
	ADAM18				NUP210
	LDAH				MRPS25
	PAX8				RBSN
	CDK2AP2				ANKRD28
	CPS1				DAZL
	DMXL1				TBC1D5
	RALBP1				NGLY1
	NEK9				OSBPL10
	CD8A				CSRNP1
	FAM47E				SEC22C
	ATXN2				CDCP1
	UGGT2				SETD2
	CD86				ELP6
	AQP6				CSPG5
	CSTF3				CDC25A
	WDPCP				CCDC51
	CCDC32				SHISA5
	AFMID				PFKFB4
	DNAH12				COL7A1
	STON1-GTF2A1L				IP6K2
	TSC22D3				CCDC71
	GPAT4				USP4
	TXNDC2				CISH
	PON3				WDR82
	PCSK9				PBRM1
	DOCK10				DCP1A
	ARHGEF18				ACTR8
	MIOS				WNT5A
	SMG9				FAM208A
	ANAPC13				MAGI1
	ZNF664				EOGT
	BIRC6				TMF1
	PACRGL				SHQ1
	TNFSF12				PROS1
	FGB				ZBTB11
	CCDC141				RPL24
	ACP1				CBLB
	EXOC4				GCSAM
	TRAK2				SPICE1
	TNFRSF17				USF3
	IFIT2				NAA50
	FHIT				ZBTB20
	CELSR1				B4GALT4
	RHOA				TMEM39A
	GDF5				GSK3B
	ATG4C				GPR156
	CCDC90B				LRRC58
	TMEM14C				FSTL1
	DNAH8				HCLS1
	MANBA				KPNA1
	EME1				HEG1
	ABCA9				ZNF148
	GTF3C1				SNX4
	GCOM1				OSBPL11
	LMF2				RPN1
	FSD2				PLXND1
	MSANTD4				TMCC1
	ACSL4				TOPBP1
	PYCR1				AMOTL2
	LHX3				MSL2
	MUM1				STAG1
	PEX7				GK5
	RPL22L1				XRN1
	DNAH10				PLSCR4
	BEND5				SERP1
	LRRN4CL				SSR3
	ZDHHC13				KPNA4
	RGS3				TNIK
	C2orf15				PLD1
	MPIG6B				TBL1XR1
	HS3ST1				ZMAT3
	KCTD3				GNB4
	FMOD				DNAJC19
	CPSF2				MAGEF1
	TFDP2				EHHADH
	DRG1				IGF2BP2
	CHTF8				ATP13A3
	SH3GLB1				ACAP2
	MASP2				PPP1R2
	SELENOP				UBXN7
	PTCD1				CEP19
	TTK				NCBP2
	KY				RUBCN
	FAM46B				EDEM1
	RPS19BP1				SETD5
	ABCG5				BRPF1
	TPRX1				OGG1
	ZNF445				ARPC4
	TRDMT1				JAGN1
	IPO11				BRK1
	SPEG				IRAK2
	SZT2				PPARG
	ALDH1A3				TMEM43
	CD1D				SLC6A6
	TRPC4AP				NR2C2
	EPPIN				CAPN7
	VRK2				RAB5A
	EPGN				TRIM71
	LRRTM4				PDCD6IP
	RAB43				STAC
	SLC25A34				GOLGA4
	ZMIZ1				OXSR1
	RIOK2				ACVR2B
	STUB1				ZNF619
	SLC40A1				ZNF620
	SLC5A8				ZNF621
	CFAP206				CTNNB1
	VPS13B				TRAK1
	FXN				NKTR
	MED24				SNRK
	SEPT14				ABHD5
	BVES				TCAIM
	GRIK4				KIF15
	PARP11				LIMD1
	HHLA1				SACM1L
	WBP11				KLHL18
	SAR1B				TMA7
	HES2				ATRIP
	CUL1				ARIH2
	NEPRO				DAG1
	VCL				RBM6
	USP33				SEMA3B
	ZNF770				HEMK1
	IL17RE				MAPKAPK3
	SHTN1				RBM15B
	CD81				RAD54L2
	ZCCHC4				GLYCTK
	BSG				ATXN7
	LRIF1				KBTBD8
	SASS6				MITF
	ITGA9				PPP4R2
	SEPT9				CHMP2B
	PAN2				ARL13B
	LRAT				ST3GAL6
	PTGDR2				ALCAM
	LINC00305				BBX
	EFHB				ABHD10
	CALCB				C3orf52
	MST1L				SLC35A5
	PTP4A2				ZDHHC23
	MIR183				QTRT2
	MDM1				POGLUT1
	EFTUD2				PARP14
	NT5C1A				DIRC2
	NPAT				PDIA5
	MYNN				SEC22A
	SMC2				SEC61A1
	ADAM29				IFT122
	FAM60A				DNAJC13
	SMIM3				CDV3
	FEM1C				NCK1
	ADPRH				ARMC8
	PSMA8				SLC25A36
	AMTN				PXYLP1
	MTHFS				ZBTB38
	SHROOM4				RASA2
	UBA3				U2SURP
	ZXDC				CHST2
	FADS1				ZIC1
	THEM5				MED12L
	VPS39				MBNL1
	NOD2				RAP2B
	UIMC1				ARHGEF26
	GPR61				MME
	ANKRD22				GMPS
	SMARCE1				GFM1
	C9orf78				SEC62
	ZW10				ECT2
	TMEM71				MFN1
	ZNF558				KLHL24
	PMS2P3				YEATS2
	GPATCH4				EIF4G1
	LRRC9				POLR2H
	USP36				MAP3K13
	CXCL5				SENP2
	RNF10				AHSG
	MTERF4				LPP
	CSE1L				TP63
	BCAR3				IL1RAP
	NPL				CCDC50
	GPR84				FBXO45
	EXOSC3				PAK2
	FRMD1				LMLN
	A2ML1				MXD4
	ANGPTL6				CRMP1
	PIP4K2C				MRFAP1L1
	RASGEF1B				AFAP1
	TFIP11				WDR1
	SLC6A7				BOD1L1
	CXorf57				DCAF16
	ARSI				LCORL
	PKNOX1				ADGRA3
	TOP2A				DHX15
	POLA1				RFC1
	TRA2B				SMIM14
	SELL				PDS5A
	MKS1				GNPDA2
	PCCB				FRYL
	ARHGEF40				CLOCK
	ACBD5				PPAT
	FSIP2				YTHDC1
	VPS52				UGT2B4
[truncated: 872 more rows]
