# Supplementary material for: microRNA-27a-3p delivered by extracellular vesicles from glioblastoma cells induces M2 macrophage polarization via the EZH1/KDM3A/CTGF axis
Source: Cell Death Discov. 2022 May 14;8:260. doi: 10.1038/s41420-022-01035-z (PMC9107457; doi:10.1038/s41420-022-01035-z)
Supplement: Supplementary file 3 — Table S2 [file 41420_2022_1035_MOESM3_ESM.xlsx]

## Sheet: GO
ONTOLOGY	ID	Description	GeneRatio	BgRatio	pvalue	p.adjust	qvalue	geneID	Count
BP	GO:0050804	modulation of chemical synaptic transmission	23/137	393/17913	2.87945e-14	3.65135e-11	3.00541e-11	RIMS3/PINK1/ATP1A2/CPEB3/CACNB2/SNCG/SHANK2/GRM5/SYT1/NPTN/PRKCB/MAPT/PLCB1/SNAP25/NPTXR/USP46/RAPGEF2/PLK2/HOMER1/MEF2C/STX1A/ADCY1/RIMS2	23
BP	GO:0099177	regulation of trans-synaptic signaling	23/137	394/17913	3.03899e-14	3.65135e-11	3.00541e-11	RIMS3/PINK1/ATP1A2/CPEB3/CACNB2/SNCG/SHANK2/GRM5/SYT1/NPTN/PRKCB/MAPT/PLCB1/SNAP25/NPTXR/USP46/RAPGEF2/PLK2/HOMER1/MEF2C/STX1A/ADCY1/RIMS2	23
BP	GO:0007611	learning or memory	17/137	247/17913	6.56659e-12	5.25984e-09	4.32934e-09	ATP1A2/CPEB3/SHANK2/GRM5/NRXN3/NPTN/MAPT/PLCB1/SNAP25/SYNJ1/PLK2/MEF2C/CAMK4/ADCY1/CNTNAP2/DDHD2/FGF13	17
BP	GO:0050890	cognition	17/137	286/17913	6.68793e-11	4.01777e-08	3.307e-08	ATP1A2/CPEB3/SHANK2/GRM5/NRXN3/NPTN/MAPT/PLCB1/SNAP25/SYNJ1/PLK2/MEF2C/CAMK4/ADCY1/CNTNAP2/DDHD2/FGF13	17
BP	GO:0099504	synaptic vesicle cycle	13/137	162/17913	3.38458e-10	1.62663e-07	1.33887e-07	RIMS3/SV2A/DNM3/CACNB2/SYT1/PRKCB/CDK5R1/SNAP25/SYNJ1/BSN/STX1A/ADCY1/RIMS2	13
BP	GO:0006836	neurotransmitter transport	15/137	241/17913	5.0134e-10	2.00786e-07	1.65266e-07	RIMS3/SV2A/ATP1A2/CACNB2/SNCG/SLC1A2/SLC6A15/SYT1/PRKCB/SNAP25/SYNJ1/MEF2C/STX1A/ADCY1/RIMS2	15
BP	GO:0099003	vesicle-mediated transport in synapse	13/137	174/17913	8.21131e-10	2.81882e-07	2.32016e-07	CLSTN1/RIMS3/SV2A/PINK1/CACNB2/SYT1/PRKCB/SNAP25/SYNJ1/USP46/STX1A/ADCY1/RIMS2	13
BP	GO:0050808	synapse organization	18/137	394/17913	1.26864e-09	3.81067e-07	3.13654e-07	CLSTN1/DNM3/SNCG/INA/BDNF/SHANK2/GRM5/MYO5A/NPTN/CDK5R1/MAPT/ERBB4/LZTS3/BSN/HOMER1/MEF2C/DLG3/SLC9A6	18
BP	GO:0007269	neurotransmitter secretion	12/137	149/17913	1.60036e-09	4.15309e-07	3.41838e-07	RIMS3/SV2A/CACNB2/SNCG/SYT1/PRKCB/SNAP25/SYNJ1/MEF2C/STX1A/ADCY1/RIMS2	12
BP	GO:0099643	signal release from synapse	12/137	150/17913	1.72829e-09	4.15309e-07	3.41838e-07	RIMS3/SV2A/CACNB2/SNCG/SYT1/PRKCB/SNAP25/SYNJ1/MEF2C/STX1A/ADCY1/RIMS2	12
BP	GO:0010975	regulation of neuron projection development	19/137	458/17913	2.10232e-09	4.59261e-07	3.78015e-07	DNM3/CPEB3/BDNF/PAK1/SYT1/MYCBP2/NPTN/ULK2/CDK5R1/MAPT/LZTS3/SNAP25/SLIT2/RAPGEF2/PLK2/MEF2C/RIMS2/OLFM1/FGF13	19
BP	GO:0048489	synaptic vesicle transport	11/137	126/17913	3.35678e-09	6.20489e-07	5.1072e-07	RIMS3/SV2A/PINK1/CACNB2/SYT1/PRKCB/SNAP25/SYNJ1/STX1A/ADCY1/RIMS2	11
BP	GO:0097480	establishment of synaptic vesicle localization	11/137	126/17913	3.35678e-09	6.20489e-07	5.1072e-07	RIMS3/SV2A/PINK1/CACNB2/SYT1/PRKCB/SNAP25/SYNJ1/STX1A/ADCY1/RIMS2	11
BP	GO:0016079	synaptic vesicle exocytosis	10/137	100/17913	4.74267e-09	8.14045e-07	6.70036e-07	RIMS3/SV2A/CACNB2/SYT1/PRKCB/SNAP25/SYNJ1/STX1A/ADCY1/RIMS2	10
BP	GO:0097479	synaptic vesicle localization	11/137	137/17913	8.14563e-09	1.30493e-06	1.07408e-06	RIMS3/SV2A/PINK1/CACNB2/SYT1/PRKCB/SNAP25/SYNJ1/STX1A/ADCY1/RIMS2	11
BP	GO:0001505	regulation of neurotransmitter levels	15/137	321/17913	2.46685e-08	3.70489e-06	3.04948e-06	RIMS3/SV2A/ATP1A2/CACNB2/SNCG/SLC1A2/SYT1/PRKCB/SNAP25/SYNJ1/MEF2C/ALDH5A1/STX1A/ADCY1/RIMS2	15
BP	GO:0017156	calcium ion regulated exocytosis	10/137	127/17913	4.81177e-08	6.80158e-06	5.59834e-06	RIMS3/SV2A/CACNB2/SYT1/PRKCB/SNAP25/SYNJ1/STX1A/ADCY1/RIMS2	10
BP	GO:0051588	regulation of neurotransmitter transport	10/137	129/17913	5.58548e-08	7.45661e-06	6.13749e-06	RIMS3/SV2A/ATP1A2/CACNB2/SNCG/SYT1/PRKCB/MEF2C/STX1A/ADCY1	10
BP	GO:0051650	establishment of vesicle localization	13/137	253/17913	7.39773e-08	9.35618e-06	7.70101e-06	RIMS3/SV2A/PINK1/CACNB2/SYT1/MYO5A/PRKCB/SNAP25/SYNJ1/KIF3A/STX1A/ADCY1/RIMS2	13
BP	GO:0048588	developmental cell growth	12/137	216/17913	1.03121e-07	1.239e-05	1.01982e-05	BDNF/PAK1/SYT1/ULK2/MAP2K4/CDK5R1/MAPT/SLIT2/RIMS2/OLFM1/FGF13/SLC9A6	12
BP	GO:0098693	regulation of synaptic vesicle cycle	9/137	106/17913	1.20494e-07	1.37879e-05	1.13488e-05	RIMS3/DNM3/CACNB2/SYT1/PRKCB/CDK5R1/BSN/STX1A/ADCY1	9
BP	GO:0007612	learning	10/137	142/17913	1.38709e-07	1.51508e-05	1.24706e-05	ATP1A2/SHANK2/GRM5/NRXN3/NPTN/SNAP25/SYNJ1/CNTNAP2/DDHD2/FGF13	10
BP	GO:0051648	vesicle localization	13/137	270/17913	1.57452e-07	1.64503e-05	1.35402e-05	RIMS3/SV2A/PINK1/CACNB2/SYT1/MYO5A/PRKCB/SNAP25/SYNJ1/KIF3A/STX1A/ADCY1/RIMS2	13
BP	GO:0050806	positive regulation of synaptic transmission	10/137	145/17913	1.68834e-07	1.69045e-05	1.3914e-05	PINK1/CACNB2/SHANK2/SYT1/NPTN/SNAP25/PLK2/STX1A/ADCY1/RIMS2	10
BP	GO:0023061	signal release	16/137	433/17913	2.10209e-07	2.02053e-05	1.66309e-05	RIMS3/SV2A/RAB11FIP2/CACNB2/SNCG/SYT1/MYO5A/SCG5/PRKCB/SNAP25/SYNJ1/OXCT1/MEF2C/STX1A/ADCY1/RIMS2	16
BP	GO:0048667	cell morphogenesis involved in neuron differentiation	17/137	500/17913	2.77666e-07	2.56627e-05	2.11228e-05	DNM3/BDNF/PAK1/MYCBP2/RPS6KA5/NRXN3/ULK2/CDK5R1/MAPT/LZTS3/SLIT2/RAPGEF2/MEF2C/ADCY1/OLFM1/FGF13/SLC9A6	17
BP	GO:0048167	regulation of synaptic plasticity	10/137	169/17913	7.00231e-07	6.16068e-05	5.07082e-05	CPEB3/SHANK2/GRM5/NPTN/MAPT/SNAP25/RAPGEF2/PLK2/MEF2C/ADCY1	10
BP	GO:0046928	regulation of neurotransmitter secretion	8/137	96/17913	7.17849e-07	6.16068e-05	5.07082e-05	RIMS3/CACNB2/SNCG/SYT1/PRKCB/MEF2C/STX1A/ADCY1	8
BP	GO:0010769	regulation of cell morphogenesis involved in differentiation	12/137	260/17913	7.5681e-07	6.22523e-05	5.12395e-05	DNM3/BDNF/PAK1/MYCBP2/ULK2/CDK5R1/MAPT/LZTS3/SLIT2/RAPGEF2/OLFM1/FGF13	12
BP	GO:0060560	developmental growth involved in morphogenesis	11/137	214/17913	7.77182e-07	6.22523e-05	5.12395e-05	BDNF/PAK1/SYT1/ULK2/CDK5R1/MAPT/SLIT2/RIMS2/OLFM1/FGF13/SLC9A6	11
BP	GO:0022604	regulation of cell morphogenesis	15/137	430/17913	1.06548e-06	8.25919e-05	6.79809e-05	DNM3/FAM171A1/BDNF/PAK1/SYT1/MYCBP2/ULK2/CDK5R1/MAPT/LZTS3/SLIT2/RAPGEF2/RIMS2/OLFM1/FGF13	15
BP	GO:1902803	regulation of synaptic vesicle transport	7/137	76/17913	1.84842e-06	0.000135896	0.000111855	RIMS3/PINK1/CACNB2/SYT1/PRKCB/STX1A/ADCY1	7
BP	GO:0032412	regulation of ion transmembrane transporter activity	11/137	234/17913	1.86623e-06	0.000135896	0.000111855	PINK1/ATP1A2/CACNB2/GRM5/GNB5/MYO5A/ANK2/HOMER1/MEF2C/PTPN3/DLG3	11
BP	GO:0050770	regulation of axonogenesis	9/137	148/17913	2.05105e-06	0.000144961	0.000119316	BDNF/PAK1/MYCBP2/ULK2/CDK5R1/MAPT/SLIT2/OLFM1/FGF13	9
BP	GO:0022898	regulation of transmembrane transporter activity	11/137	242/17913	2.58551e-06	0.000177514	0.000146111	PINK1/ATP1A2/CACNB2/GRM5/GNB5/MYO5A/ANK2/HOMER1/MEF2C/PTPN3/DLG3	11
BP	GO:0007215	glutamate receptor signaling pathway	7/137	87/17913	4.60742e-06	0.000299334	0.00024638	PINK1/GRM5/CDK5R1/PLCB1/HOMER1/MEF2C/DLG3	7
BP	GO:0032409	regulation of transporter activity	11/137	257/17913	4.60897e-06	0.000299334	0.00024638	PINK1/ATP1A2/CACNB2/GRM5/GNB5/MYO5A/ANK2/HOMER1/MEF2C/PTPN3/DLG3	11
BP	GO:0061387	regulation of extent of cell growth	7/137	90/17913	5.78005e-06	0.000365512	0.000300851	BDNF/PAK1/ULK2/CDK5R1/MAPT/OLFM1/FGF13	7
BP	GO:0042391	regulation of membrane potential	13/137	374/17913	6.02397e-06	0.00037117	0.000305507	RIMS3/PINK1/ATP1A2/KCNK1/CACNB2/GRM5/MAPT/ANK2/MEF2C/STX1A/RIMS2/PTPN3/FGF13	13
BP	GO:0048638	regulation of developmental growth	12/137	325/17913	7.61436e-06	0.00045249	0.000372442	BDNF/PAK1/SYT1/ULK2/CDK5R1/MAPT/ERBB4/PLCB1/MEF2C/RIMS2/OLFM1/FGF13	12
BP	GO:0060996	dendritic spine development	7/137	94/17913	7.72039e-06	0.00045249	0.000372442	DNM3/CPEB3/CDK5R1/LZTS3/PLK2/MEF2C/SLC9A6	7
BP	GO:0051656	establishment of organelle localization	14/137	448/17913	8.78837e-06	0.00050282	0.000413868	RIMS3/SV2A/PINK1/CACNB2/SYT1/MYO5A/PRKCB/MAPT/SNAP25/SYNJ1/KIF3A/STX1A/ADCY1/RIMS2	14
BP	GO:0007409	axonogenesis	13/137	393/17913	1.02479e-05	0.000568397	0.000467844	BDNF/PAK1/MYCBP2/RPS6KA5/NRXN3/ULK2/CDK5R1/MAPT/SLIT2/ADCY1/OLFM1/FGF13/SLC9A6	13
BP	GO:0030534	adult behavior	8/137	137/17913	1.04076e-05	0.000568397	0.000467844	ATP1A2/SNCG/SLC1A2/SHANK2/NRXN3/USP46/HOMER1/CNTNAP2	8
BP	GO:0060998	regulation of dendritic spine development	6/137	71/17913	1.70767e-05	0.000892071	0.000734258	DNM3/CPEB3/CDK5R1/LZTS3/PLK2/MEF2C	6
BP	GO:2000300	regulation of synaptic vesicle exocytosis	6/137	71/17913	1.70767e-05	0.000892071	0.000734258	RIMS3/CACNB2/SYT1/PRKCB/STX1A/ADCY1	6
BP	GO:1990138	neuron projection extension	8/137	148/17913	1.82802e-05	0.000934621	0.000769281	PAK1/SYT1/CDK5R1/MAPT/SLIT2/RIMS2/OLFM1/SLC9A6	8
BP	GO:0008361	regulation of cell size	8/137	154/17913	2.4362e-05	0.00119557	0.000984068	LRRC8B/BDNF/PAK1/ULK2/CDK5R1/MAPT/OLFM1/FGF13	8
BP	GO:0007613	memory	7/137	112/17913	2.43791e-05	0.00119557	0.000984068	CPEB3/MAPT/PLCB1/PLK2/CAMK4/ADCY1/FGF13	7
BP	GO:1904062	regulation of cation transmembrane transport	11/137	312/17913	2.8332e-05	0.00136164	0.00112076	KCNAB2/PINK1/ATP1A2/CACNB2/GNB5/MYO5A/ANK2/HOMER1/MEF2C/PTPN3/DLG3	11
BP	GO:0010771	negative regulation of cell morphogenesis involved in differentiation	6/137	78/17913	2.93142e-05	0.00138122	0.00113687	DNM3/ULK2/CDK5R1/SLIT2/RAPGEF2/FGF13	6
BP	GO:0061564	axon development	13/137	438/17913	3.19896e-05	0.00147829	0.00121677	BDNF/PAK1/MYCBP2/RPS6KA5/NRXN3/ULK2/CDK5R1/MAPT/SLIT2/ADCY1/OLFM1/FGF13/SLC9A6	13
BP	GO:2001257	regulation of cation channel activity	8/137	166/17913	4.16886e-05	0.00189014	0.00155577	PINK1/CACNB2/GNB5/MYO5A/ANK2/HOMER1/MEF2C/DLG3	8
BP	GO:0086010	membrane depolarization during action potential	4/137	26/17913	4.29537e-05	0.00191144	0.00157329	ATP1A2/CACNB2/ANK2/PTPN3	4
BP	GO:0031116	positive regulation of microtubule polymerization	4/137	28/17913	5.81342e-05	0.00253994	0.00209061	PAK1/NAV3/CDK5R1/MAPT	4
BP	GO:0016049	cell growth	13/137	466/17913	6.03587e-05	0.00259004	0.00213184	CLSTN1/BDNF/PAK1/SYT1/ULK2/MAP2K4/CDK5R1/MAPT/SLIT2/RIMS2/OLFM1/FGF13/SLC9A6	13
BP	GO:0017158	regulation of calcium ion-dependent exocytosis	6/137	91/17913	7.01414e-05	0.00295701	0.0024339	RIMS3/CACNB2/SYT1/PRKCB/STX1A/ADCY1	6
BP	GO:0006865	amino acid transport	7/137	134/17913	7.68462e-05	0.00318382	0.00262058	SV2A/ATP1A2/SLC1A2/SLC6A15/SYT1/SNAP25/STX1A	7
BP	GO:0010977	negative regulation of neuron projection development	7/137	135/17913	8.05379e-05	0.00328021	0.00269992	DNM3/ULK2/CDK5R1/SLIT2/RAPGEF2/PLK2/FGF13	7
BP	GO:0048639	positive regulation of developmental growth	8/137	183/17913	8.29171e-05	0.00332083	0.00273335	BDNF/PAK1/SYT1/MAPT/ERBB4/PLCB1/MEF2C/RIMS2	8
BP	GO:0045666	positive regulation of neuron differentiation	11/137	355/17913	9.0737e-05	0.00354797	0.00292032	CPEB3/BDNF/PAK1/SYT1/NPTN/SH3GL3/MAPT/SLIT2/RAPGEF2/MEF2C/RIMS2	11
BP	GO:0016082	synaptic vesicle priming	3/137	12/17913	9.15416e-05	0.00354797	0.00292032	SV2A/SYNJ1/STX1A	3
BP	GO:0050773	regulation of dendrite development	7/137	139/17913	9.67815e-05	0.00369152	0.00303847	DNM3/CPEB3/CDK5R1/LZTS3/RAPGEF2/PLK2/MEF2C	7
BP	GO:0031112	positive regulation of microtubule polymerization or depolymerization	4/137	32/17913	9.97081e-05	0.00374373	0.00308144	PAK1/NAV3/CDK5R1/MAPT	4
BP	GO:0031346	positive regulation of cell projection organization	11/137	362/17913	0.00010783	0.00398638	0.00328117	DNM3/CPEB3/BDNF/PAK1/NAV3/SYT1/NPTN/MAPT/SLIT2/RAPGEF2/RIMS2	11
BP	GO:0015800	acidic amino acid transport	5/137	62/17913	0.00011091	0.00403812	0.00332375	ATP1A2/SLC1A2/SYT1/SNAP25/STX1A	5
BP	GO:0021537	telencephalon development	9/137	246/17913	0.000116921	0.00419344	0.00345159	SLC1A2/EZH1/CDK5R1/ERBB4/PLCB1/SLIT2/CNTNAP2/AGTPBP1/FGF13	9
BP	GO:0140029	exocytic process	5/137	63/17913	0.000119736	0.00423128	0.00348274	SV2A/SYT1/SNAP25/SYNJ1/STX1A	5
BP	GO:0048675	axon extension	6/137	101/17913	0.000125294	0.00436351	0.00359158	PAK1/CDK5R1/MAPT/SLIT2/OLFM1/SLC9A6	6
BP	GO:0046785	microtubule polymerization	5/137	66/17913	0.000149475	0.00506898	0.00417224	PAK1/NAV3/CDK5R1/MAPT/FGF13	5
BP	GO:0099171	presynaptic modulation of chemical synaptic transmission	3/137	14/17913	0.00014977	0.00506898	0.00417224	CACNB2/SYT1/PRKCB	3
BP	GO:0009187	cyclic nucleotide metabolic process	4/137	36/17913	0.000159505	0.0052848	0.00434988	AMPD2/PDE1A/PDE8B/ADCY1	4
BP	GO:0099601	regulation of neurotransmitter receptor activity	5/137	67/17913	0.000160545	0.0052848	0.00434988	PINK1/NPTXR/HOMER1/MEF2C/DLG3	5
BP	GO:0031110	regulation of microtubule polymerization or depolymerization	5/137	69/17913	0.000184556	0.00599309	0.00493288	PAK1/NAV3/CDK5R1/MAPT/FGF13	5
BP	GO:0034765	regulation of ion transmembrane transport	12/137	453/17913	0.000189453	0.00607006	0.00499623	KCNAB2/PINK1/ATP1A2/CACNB2/GRM5/GNB5/MYO5A/ANK2/HOMER1/MEF2C/PTPN3/DLG3	12
BP	GO:0010976	positive regulation of neuron projection development	9/137	265/17913	0.000204369	0.00646181	0.00531868	CPEB3/BDNF/PAK1/SYT1/NPTN/MAPT/SLIT2/RAPGEF2/RIMS2	9
BP	GO:0051952	regulation of amine transport	5/137	71/17913	0.000211215	0.00659154	0.00542546	SV2A/PINK1/ATP1A2/SNCG/STX1A	5
BP	GO:0046488	phosphatidylinositol metabolic process	7/137	159/17913	0.000222896	0.00686693	0.00565213	PIP4K2B/INPP4A/PLCB1/SYNJ1/CDS1/EFR3A/PIP5K1B	7
BP	GO:0001558	regulation of cell growth	11/137	396/17913	0.000235465	0.0071623	0.00589524	CLSTN1/BDNF/PAK1/SYT1/ULK2/CDK5R1/MAPT/SLIT2/RIMS2/OLFM1/FGF13	11
BP	GO:0007264	small GTPase mediated signal transduction	12/137	465/17913	0.000240807	0.00723324	0.00595364	SSX2IP/ARHGAP32/MADD/IQSEC1/SLIT2/RAPGEF2/PLK2/RAPGEF5/ELMO1/CHN2/PSD3/ARHGEF9	12
BP	GO:0060291	long-term synaptic potentiation	5/137	74/17913	0.000256581	0.00759734	0.00625333	SHANK2/NPTN/SNAP25/PLK2/ADCY1	5
BP	GO:0016358	dendrite development	8/137	216/17913	0.000259252	0.00759734	0.00625333	DNM3/CPEB3/CDK5R1/LZTS3/RAPGEF2/PLK2/MEF2C/SLC9A6	8
BP	GO:1990778	protein localization to cell periphery	9/137	276/17913	0.000276157	0.00799524	0.00658083	CLSTN1/RAB11FIP2/CACNB2/MYO5A/SNAP25/ANK2/RAPGEF2/EFR3A/FGF13	9
BP	GO:0031345	negative regulation of cell projection organization	7/137	166/17913	0.000289989	0.00817353	0.00672758	DNM3/ULK2/CDK5R1/SLIT2/RAPGEF2/PLK2/FGF13	7
BP	GO:0015837	amine transport	5/137	76/17913	0.000290699	0.00817353	0.00672758	SV2A/PINK1/ATP1A2/SNCG/STX1A	5
BP	GO:0014047	glutamate secretion	4/137	42/17913	0.000292519	0.00817353	0.00672758	SLC1A2/SYT1/SNAP25/STX1A	4
BP	GO:0071625	vocalization behavior	3/137	18/17913	0.000328306	0.00906805	0.00746385	SHANK2/NRXN3/CNTNAP2	3
BP	GO:0070507	regulation of microtubule cytoskeleton organization	7/137	170/17913	0.00033507	0.0091497	0.00753106	PAK1/NAV3/TRIM37/CDK5R1/MAPT/PLK2/FGF13	7
BP	GO:0007416	synapse assembly	7/137	172/17913	0.000359629	0.00970999	0.00799223	DNM3/BDNF/SHANK2/NPTN/ERBB4/BSN/MEF2C	7
BP	GO:0048670	regulation of collateral sprouting	3/137	19/17913	0.000387687	0.0103512	0.00852005	BDNF/ULK2/FGF13	3
BP	GO:0031113	regulation of microtubule polymerization	4/137	47/17913	0.000452571	0.0119509	0.00983668	PAK1/NAV3/CDK5R1/MAPT	4
BP	GO:1901019	regulation of calcium ion transmembrane transporter activity	5/137	84/17913	0.000462638	0.0120839	0.0099462	ATP1A2/CACNB2/GNB5/MYO5A/ANK2	5
BP	GO:0006650	glycerophospholipid metabolic process	9/137	300/17913	0.000506884	0.0130972	0.0107802	PIP4K2B/INPP4A/PLCB1/SYNJ1/CDS1/ALDH5A1/DDHD2/EFR3A/PIP5K1B	9
BP	GO:0001956	positive regulation of neurotransmitter secretion	3/137	21/17913	0.000526197	0.0134516	0.0110719	CACNB2/SYT1/STX1A	3
BP	GO:0050771	negative regulation of axonogenesis	4/137	50/17913	0.00057409	0.0140793	0.0115886	ULK2/CDK5R1/SLIT2/FGF13	4
BP	GO:0051966	regulation of synaptic transmission, glutamatergic	4/137	50/17913	0.00057409	0.0140793	0.0115886	ATP1A2/SYT1/HOMER1/MEF2C	4
BP	GO:0099072	regulation of postsynaptic membrane neurotransmitter receptor levels	4/137	50/17913	0.00057409	0.0140793	0.0115886	CLSTN1/SNAP25/USP46/DLG3	4
BP	GO:0030900	forebrain development	10/137	371/17913	0.000574186	0.0140793	0.0115886	SLC1A2/EZH1/CDK5R1/ERBB4/PLCB1/SLIT2/RAPGEF2/CNTNAP2/AGTPBP1/FGF13	10
BP	GO:0017157	regulation of exocytosis	7/137	187/17913	0.000593404	0.0144035	0.0118555	RIMS3/CACNB2/SYT1/PRKCB/STX1A/ADCY1/RIMS2	7
BP	GO:0045956	positive regulation of calcium ion-dependent exocytosis	3/137	22/17913	0.000605883	0.0145594	0.0119837	CACNB2/SYT1/STX1A	3
BP	GO:1903305	regulation of regulated secretory pathway	6/137	136/17913	0.000624841	0.0148663	0.0122363	RIMS3/CACNB2/SYT1/PRKCB/STX1A/ADCY1	6
BP	GO:0007632	visual behavior	4/137	52/17913	0.000666944	0.0157124	0.0129328	ATP1A2/SLC1A2/NPTN/DDHD2	4
BP	GO:0086012	membrane depolarization during cardiac muscle cell action potential	3/137	23/17913	0.00069288	0.0160095	0.0131774	ATP1A2/CACNB2/ANK2	3
BP	GO:0090140	regulation of mitochondrial fission	3/137	23/17913	0.00069288	0.0160095	0.0131774	PINK1/MAPT/DDHD2	3
BP	GO:0032535	regulation of cellular component size	9/137	315/17913	0.000718517	0.0164438	0.0135348	LRRC8B/BDNF/PAK1/ULK2/CDK5R1/MAPT/SLIT2/OLFM1/FGF13	9
BP	GO:0006835	dicarboxylic acid transport	5/137	93/17913	0.000737288	0.0167142	0.0137573	ATP1A2/SLC1A2/SYT1/SNAP25/STX1A	5
BP	GO:0010721	negative regulation of cell development	9/137	317/17913	0.000751512	0.0167962	0.0138249	DNM3/PAK1/ULK2/CDK5R1/ERBB4/SLIT2/RAPGEF2/PLK2/FGF13	9
BP	GO:0050769	positive regulation of neurogenesis	11/137	455/17913	0.000754886	0.0167962	0.0138249	CPEB3/BDNF/PAK1/SYT1/NPTN/SH3GL3/MAPT/SLIT2/RAPGEF2/MEF2C/RIMS2	11
BP	GO:0046486	glycerolipid metabolic process	10/137	385/17913	0.000763415	0.0168301	0.0138528	PIP4K2B/INPP4A/PLCB1/SYNJ1/MGLL/CDS1/ALDH5A1/DDHD2/EFR3A/PIP5K1B	10
BP	GO:0031109	microtubule polymerization or depolymerization	5/137	94/17913	0.000773985	0.0169081	0.0139169	PAK1/NAV3/CDK5R1/MAPT/FGF13	5
BP	GO:0016311	dephosphorylation	11/137	458/17913	0.000796557	0.0172444	0.0141938	PINK1/CRY2/PPM1H/NUAK1/PPP3R1/INPP4A/PPP1R16B/SYNJ1/MEF2C/PTPN3/DLG3	11
BP	GO:0032886	regulation of microtubule-based process	7/137	199/17913	0.00085631	0.0183724	0.0151222	PAK1/NAV3/TRIM37/CDK5R1/MAPT/PLK2/FGF13	7
BP	GO:0007254	JNK cascade	7/137	200/17913	0.000881802	0.0187519	0.0154346	PINK1/ZMYND11/PAK1/MAP3K9/MAP2K4/PLCB1/MAPK9	7
BP	GO:0045665	negative regulation of neuron differentiation	7/137	201/17913	0.00090789	0.0191374	0.0157518	DNM3/ULK2/CDK5R1/SLIT2/RAPGEF2/PLK2/FGF13	7
BP	GO:0035418	protein localization to synapse	4/137	57/17913	0.000944859	0.0197434	0.0162507	CLSTN1/MAPT/SNAP25/BSN	4
BP	GO:0048668	collateral sprouting	3/137	26/17913	0.00100031	0.0207219	0.0170561	BDNF/ULK2/FGF13	3
BP	GO:0045927	positive regulation of growth	8/137	266/17913	0.00102294	0.0210096	0.0172929	BDNF/PAK1/SYT1/MAPT/ERBB4/PLCB1/MEF2C/RIMS2	8
BP	GO:0034394	protein localization to cell surface	4/137	59/17913	0.0010759	0.0219102	0.0180341	KCNAB2/BDNF/ERBB4/ANK2	4
BP	GO:0046854	phosphatidylinositol phosphorylation	3/137	27/17913	0.00111908	0.0224096	0.0184452	PIP4K2B/EFR3A/PIP5K1B	3
BP	GO:2000171	negative regulation of dendrite development	3/137	27/17913	0.00111908	0.0224096	0.0184452	DNM3/RAPGEF2/PLK2	3
BP	GO:0050768	negative regulation of neurogenesis	8/137	271/17913	0.00115245	0.0228872	0.0188383	DNM3/ULK2/CDK5R1/ERBB4/SLIT2/RAPGEF2/PLK2/FGF13	8
BP	GO:0060292	long-term synaptic depression	3/137	28/17913	0.00124639	0.0245499	0.0202069	SHANK2/MAPT/PLK2	3
BP	GO:0035249	synaptic transmission, glutamatergic	4/137	62/17913	0.00129564	0.0253124	0.0208345	ATP1A2/SYT1/HOMER1/MEF2C	4
BP	GO:0099173	postsynapse organization	6/137	158/17913	0.00136156	0.0263857	0.0217179	DNM3/INA/CDK5R1/LZTS3/HOMER1/DLG3	6
BP	GO:0055001	muscle cell development	6/137	159/17913	0.00140621	0.027033	0.0222507	NEBL/PAK1/MAP2K4/ANK2/HOMER1/MEF2C	6
BP	GO:0050807	regulation of synapse organization	7/137	218/17913	0.00145229	0.0276973	0.0227975	CLSTN1/DNM3/BDNF/CDK5R1/LZTS3/HOMER1/MEF2C	7
BP	GO:0021772	olfactory bulb development	3/137	30/17913	0.00152754	0.0289029	0.0237898	ERBB4/SLIT2/AGTPBP1	3
BP	GO:0050803	regulation of synapse structure or activity	7/137	222/17913	0.00161134	0.0302503	0.0248989	CLSTN1/DNM3/BDNF/CDK5R1/LZTS3/HOMER1/MEF2C	7
BP	GO:0000266	mitochondrial fission	3/137	31/17913	0.0016818	0.0310874	0.0255879	PINK1/MAPT/DDHD2	3
BP	GO:0021988	olfactory lobe development	3/137	31/17913	0.0016818	0.0310874	0.0255879	ERBB4/SLIT2/AGTPBP1	3
BP	GO:0021987	cerebral cortex development	5/137	112/17913	0.00169565	0.0311041	0.0256016	CDK5R1/PLCB1/SLIT2/CNTNAP2/FGF13	5
BP	GO:0021543	pallium development	6/137	166/17913	0.00175087	0.0317207	0.0261091	EZH1/CDK5R1/PLCB1/SLIT2/CNTNAP2/FGF13	6
BP	GO:0046717	acid secretion	5/137	113/17913	0.00176342	0.0317207	0.0261091	SV2A/SLC1A2/SYT1/SNAP25/STX1A	5
BP	GO:0051961	negative regulation of nervous system development	8/137	290/17913	0.00176886	0.0317207	0.0261091	DNM3/ULK2/CDK5R1/ERBB4/SLIT2/RAPGEF2/PLK2/FGF13	8
BP	GO:0019932	second-messenger-mediated signaling	9/137	360/17913	0.00181859	0.0321538	0.0264656	ATP1A2/GRM5/MYO5A/MAPT/PPP3R1/ANK2/RAPGEF2/ADCY1/RIMS2	9
BP	GO:0043647	inositol phosphate metabolic process	4/137	68/17913	0.00182589	0.0321538	0.0264656	PPIP5K1/INPP4A/PLCB1/SYNJ1	4
BP	GO:0006661	phosphatidylinositol biosynthetic process	5/137	114/17913	0.00183316	0.0321538	0.0264656	PIP4K2B/INPP4A/SYNJ1/CDS1/PIP5K1B	5
BP	GO:0032273	positive regulation of protein polymerization	5/137	116/17913	0.00197867	0.0344546	0.0283594	PINK1/PAK1/NAV3/CDK5R1/MAPT	5
BP	GO:0007616	long-term memory	3/137	33/17913	0.00201873	0.0348994	0.0287255	CPEB3/CAMK4/ADCY1	3
BP	GO:0014066	regulation of phosphatidylinositol 3-kinase signaling	5/137	117/17913	0.0020545	0.0352541	0.0290174	PIP4K2B/ERBB4/PPP1R16B/FBXL2/PIP5K1B	5
BP	GO:0051258	protein polymerization	7/137	232/17913	0.00206859	0.0352541	0.0290174	PINK1/PAK1/NAV3/CDK5R1/MAPT/SLIT2/FGF13	7
BP	GO:0090066	regulation of anatomical structure size	10/137	442/17913	0.00213788	0.0361784	0.0297782	LRRC8B/ATP1A2/BDNF/PAK1/ULK2/CDK5R1/MAPT/SLIT2/OLFM1/FGF13	10
BP	GO:0097484	dendrite extension	3/137	34/17913	0.0022018	0.0369994	0.030454	SYT1/RIMS2/SLC9A6	3
BP	GO:0050772	positive regulation of axonogenesis	4/137	72/17913	0.00225303	0.0375974	0.0309462	BDNF/PAK1/MAPT/SLIT2	4
BP	GO:0072659	protein localization to plasma membrane	7/137	237/17913	0.00233195	0.0386461	0.0318094	RAB11FIP2/CACNB2/MYO5A/ANK2/RAPGEF2/EFR3A/FGF13	7
BP	GO:2000310	regulation of NMDA receptor activity	3/137	35/17913	0.00239484	0.0394165	0.0324435	PINK1/MEF2C/DLG3	3
BP	GO:0021953	central nervous system neuron differentiation	6/137	177/17913	0.00241757	0.0395199	0.0325286	MYCBP2/MAPT/ERBB4/SLIT2/RAPGEF2/AGTPBP1	6
BP	GO:0086001	cardiac muscle cell action potential	4/137	74/17913	0.00249043	0.0404359	0.0332825	ATP1A2/CACNB2/ANK2/FGF13	4
BP	GO:1902805	positive regulation of synaptic vesicle transport	2/137	10/17913	0.00251012	0.0404819	0.0333204	CACNB2/SYT1	2
BP	GO:0001508	action potential	5/137	123/17913	0.00255488	0.0409292	0.0336886	ATP1A2/CACNB2/ANK2/PTPN3/FGF13	5
BP	GO:0008038	neuron recognition	3/137	36/17913	0.00259806	0.0413452	0.034031	OPCML/CDK5R1/CNTNAP2	3
BP	GO:0032271	regulation of protein polymerization	6/137	180/17913	0.00262873	0.0415582	0.0342063	PINK1/PAK1/NAV3/CDK5R1/MAPT/SLIT2	6
BP	GO:0021954	central nervous system neuron development	4/137	76/17913	0.00274449	0.0428248	0.0352488	MYCBP2/MAPT/SLIT2/RAPGEF2	4
BP	GO:0030516	regulation of axon extension	4/137	76/17913	0.00274449	0.0428248	0.0352488	PAK1/CDK5R1/MAPT/OLFM1	4
BP	GO:0048278	vesicle docking	3/137	37/17913	0.00281161	0.0429547	0.0353557	SYT1/SNAP25/STX1A	3
BP	GO:0051590	positive regulation of neurotransmitter transport	3/137	37/17913	0.00281161	0.0429547	0.0353557	CACNB2/SYT1/STX1A	3
BP	GO:0097120	receptor localization to synapse	3/137	37/17913	0.00281161	0.0429547	0.0353557	CLSTN1/NPTN/SNAP25	3
BP	GO:0051592	response to calcium ion	5/137	126/17913	0.00283577	0.0429547	0.0353557	SYT1/ENTPD6/HOMER1/MEF2C/ADCY1	5
BP	GO:0000226	microtubule cytoskeleton organization	10/137	460/17913	0.00285062	0.0429547	0.0353557	SSX2IP/SLK/PAK1/NAV3/TRIM37/CDK5R1/MAPT/PLK2/KIF3A/FGF13	10
BP	GO:0008306	associative learning	4/137	77/17913	0.00287794	0.0429547	0.0353557	ATP1A2/NPTN/SNAP25/DDHD2	4
BP	GO:0097061	dendritic spine organization	4/137	77/17913	0.00287794	0.0429547	0.0353557	DNM3/CDK5R1/LZTS3/HOMER1	4
BP	GO:0051056	regulation of small GTPase mediated signal transduction	8/137	316/17913	0.00300593	0.0441888	0.0363715	SSX2IP/ARHGAP32/MADD/IQSEC1/SLIT2/CHN2/PSD3/ARHGEF9	8
BP	GO:1902115	regulation of organelle assembly	6/137	185/17913	0.00301108	0.0441888	0.0363715	PINK1/PIP4K2B/TRIM37/PLK2/MEF2C/MAPK9	6
BP	GO:0007216	G protein-coupled glutamate receptor signaling pathway	2/137	11/17913	0.00305258	0.0441888	0.0363715	GRM5/HOMER1	2
BP	GO:0098814	spontaneous synaptic transmission	2/137	11/17913	0.00305258	0.0441888	0.0363715	SYT1/RIMS2	2
BP	GO:0099566	regulation of postsynaptic cytosolic calcium ion concentration	2/137	11/17913	0.00305258	0.0441888	0.0363715	GRM5/MYO5A	2
BP	GO:1903829	positive regulation of cellular protein localization	8/137	318/17913	0.00312355	0.0449454	0.0369943	PINK1/RAB11FIP2/PAK1/NPTN/CDK5R1/MAPT/PPP3R1/ERBB4	8
BP	GO:0019722	calcium-mediated signaling	6/137	188/17913	0.0032596	0.0454266	0.0373903	ATP1A2/GRM5/MYO5A/MAPT/PPP3R1/ANK2	6
BP	GO:0001504	neurotransmitter uptake	3/137	39/17913	0.00327041	0.0454266	0.0373903	ATP1A2/SLC1A2/SNAP25	3
BP	GO:0038179	neurotrophin signaling pathway	3/137	39/17913	0.00327041	0.0454266	0.0373903	BDNF/RAPGEF2/SLC9A6	3
BP	GO:0046834	lipid phosphorylation	3/137	39/17913	0.00327041	0.0454266	0.0373903	PIP4K2B/EFR3A/PIP5K1B	3
BP	GO:0050433	regulation of catecholamine secretion	3/137	39/17913	0.00327041	0.0454266	0.0373903	PINK1/SNCG/STX1A	3
BP	GO:2000008	regulation of protein localization to cell surface	3/137	39/17913	0.00327041	0.0454266	0.0373903	KCNAB2/BDNF/ERBB4	3
BP	GO:0051493	regulation of cytoskeleton organization	10/137	472/17913	0.00342341	0.0472785	0.0389147	PAK1/NAV3/MYCBP2/TRIM37/CDK5R1/MAPT/SLIT2/PLK2/MEF2C/FGF13	10
BP	GO:0051899	membrane depolarization	4/137	81/17913	0.00345619	0.0474584	0.0390628	ATP1A2/CACNB2/ANK2/PTPN3	4
BP	GO:0007265	Ras protein signal transduction	8/137	324/17913	0.00349803	0.04776	0.0393109	SSX2IP/MADD/IQSEC1/RAPGEF2/PLK2/ELMO1/PSD3/ARHGEF9	8
BP	GO:0048814	regulation of dendrite morphogenesis	4/137	82/17913	0.00361221	0.0482355	0.0397023	DNM3/CDK5R1/LZTS3/RAPGEF2	4
BP	GO:0021889	olfactory bulb interneuron differentiation	2/137	12/17913	0.00364478	0.0482355	0.0397023	ERBB4/SLIT2	2
BP	GO:0033605	positive regulation of catecholamine secretion	2/137	12/17913	0.00364478	0.0482355	0.0397023	PINK1/STX1A	2
BP	GO:0098712	L-glutamate import across plasma membrane	2/137	12/17913	0.00364478	0.0482355	0.0397023	ATP1A2/SLC1A2	2
BP	GO:0098962	regulation of postsynaptic neurotransmitter receptor activity	2/137	12/17913	0.00364478	0.0482355	0.0397023	NPTXR/HOMER1	2
BP	GO:0032386	regulation of intracellular transport	9/137	400/17913	0.00367395	0.0482355	0.0397023	RIMS3/PINK1/CACNB2/PAK1/SYT1/PRKCB/CDK5R1/STX1A/ADCY1	9
BP	GO:0015672	monovalent inorganic cation transport	10/137	477/17913	0.0036876	0.0482355	0.0397023	KCNAB2/ATP1A2/KCNK1/SLC6A15/ATP6V0A1/SNAP25/ANK2/PTPN3/FGF13/SLC9A6	10
BP	GO:0031644	regulation of neurological system process	5/137	134/17913	0.00369344	0.0482355	0.0397023	NPTXR/MGLL/HOMER1/STX1A/RIMS2	5
BP	GO:0050432	catecholamine secretion	3/137	41/17913	0.00377254	0.0488594	0.0402159	PINK1/SNCG/STX1A	3
BP	GO:0006644	phospholipid metabolic process	9/137	402/17913	0.00379569	0.0488594	0.0402159	PIP4K2B/INPP4A/PLCB1/SYNJ1/CDS1/ALDH5A1/DDHD2/EFR3A/PIP5K1B	9
BP	GO:0007626	locomotory behavior	6/137	194/17913	0.00380221	0.0488594	0.0402159	ATP1A2/SNCG/GRM5/MYO5A/SNAP25/DDHD2	6
BP	GO:0060627	regulation of vesicle-mediated transport	10/137	480/17913	0.00385374	0.0492582	0.0405441	RIMS3/PINK1/CACNB2/SYT1/SH3GL3/PRKCB/USP46/STX1A/ADCY1/RIMS2	10
CC	GO:0098984	neuron to neuron synapse	20/140	315/18678	2.52743e-13	7.48119e-11	5.37411e-11	CLSTN1/KCNAB2/DNM3/CPEB3/SHANK2/ARHGAP32/SYT1/NPTN/SH3GL3/CDK5R1/ERBB4/PKP4/LZTS3/BSN/CAP2/STX1A/ADCY1/PSD3/ARHGEF9/DLG3	20
CC	GO:0014069	postsynaptic density	19/140	290/18678	5.99327e-13	7.54527e-11	5.42015e-11	CLSTN1/KCNAB2/DNM3/CPEB3/SHANK2/ARHGAP32/NPTN/SH3GL3/CDK5R1/ERBB4/PKP4/LZTS3/BSN/CAP2/STX1A/ADCY1/PSD3/ARHGEF9/DLG3	19
CC	GO:0032279	asymmetric synapse	19/140	294/18678	7.64723e-13	7.54527e-11	5.42015e-11	CLSTN1/KCNAB2/DNM3/CPEB3/SHANK2/ARHGAP32/NPTN/SH3GL3/CDK5R1/ERBB4/PKP4/LZTS3/BSN/CAP2/STX1A/ADCY1/PSD3/ARHGEF9/DLG3	19
CC	GO:0098978	glutamatergic synapse	20/140	352/18678	1.97759e-12	1.46342e-10	1.05124e-10	CLSTN1/SV2A/DNM3/SLC1A2/PPM1H/SYT1/MYO5A/NPTN/SH3GL3/ERBB4/PLCB1/SNAP25/NPTXR/BSN/USP46/HOMER1/CAMK4/STX1A/ADCY1/DLG3	20
CC	GO:0099572	postsynaptic specialization	19/140	316/18678	2.73949e-12	1.62178e-10	1.165e-10	CLSTN1/KCNAB2/DNM3/CPEB3/SHANK2/ARHGAP32/NPTN/SH3GL3/CDK5R1/ERBB4/PKP4/LZTS3/BSN/CAP2/STX1A/ADCY1/PSD3/ARHGEF9/DLG3	19
CC	GO:0098793	presynapse	20/140	438/18678	1.02288e-10	5.04619e-09	3.62493e-09	RIMS3/SV2A/KCNAB2/DNM3/CACNB2/SLC1A2/SYT1/GNB5/NPTN/SH3GL3/PRKCB/CDK5R1/ERBB4/SNAP25/SYNJ1/RAB6B/BSN/STX1A/RIMS2/SLC9A6	20
CC	GO:0097060	synaptic membrane	18/140	395/18678	9.82575e-10	4.15489e-08	2.98467e-08	CLSTN1/CPEB3/SLC1A2/SHANK2/ARHGAP32/SYT1/NPTN/ERBB4/LZTS3/SNAP25/SYNJ1/ANK2/HOMER1/STX1A/ADCY1/PSD3/GABBR2/ARHGEF9	18
CC	GO:0033267	axon part	17/140	354/18678	1.34636e-09	4.98153e-08	3.57848e-08	KIF21B/KCNAB2/PINK1/SLC1A2/SHANK2/MYO5A/PRKCB/CDK5R1/MAPT/SNAP25/SYNJ1/KIF3A/CNTNAP2/OLFM1/FGF13/DLG3/SLC9A6	17
CC	GO:0150034	distal axon	14/140	262/18678	1.08968e-08	3.58383e-07	2.57445e-07	KIF21B/KCNAB2/PINK1/SHANK2/MYO5A/PRKCB/CDK5R1/MAPT/SNAP25/SYNJ1/OLFM1/FGF13/DLG3/SLC9A6	14
CC	GO:0045211	postsynaptic membrane	13/140	299/18678	4.07693e-07	1.20677e-05	8.66884e-06	CLSTN1/CPEB3/SHANK2/ARHGAP32/NPTN/ERBB4/LZTS3/ANK2/HOMER1/ADCY1/PSD3/GABBR2/ARHGEF9	13
CC	GO:0030426	growth cone	10/140	166/18678	4.98198e-07	1.34061e-05	9.63025e-06	KIF21B/PINK1/SHANK2/MYO5A/CDK5R1/MAPT/SNAP25/OLFM1/FGF13/DLG3	10
CC	GO:0030427	site of polarized growth	10/140	169/18678	5.87622e-07	1.44947e-05	1.04122e-05	KIF21B/PINK1/SHANK2/MYO5A/CDK5R1/MAPT/SNAP25/OLFM1/FGF13/DLG3	10
CC	GO:0044309	neuron spine	9/140	145/18678	1.47521e-06	3.35894e-05	2.41289e-05	CLSTN1/ATP1A2/DNM3/SHANK2/ARHGAP32/CDK5R1/MAPT/HOMER1/SLC9A6	9
CC	GO:0043197	dendritic spine	8/140	142/18678	1.17532e-05	0.000248497	0.000178508	CLSTN1/ATP1A2/DNM3/SHANK2/ARHGAP32/CDK5R1/MAPT/HOMER1	8
CC	GO:0098982	GABA-ergic synapse	6/140	74/18678	1.9411e-05	0.000383043	0.000275159	CLSTN1/SV2A/NPTN/ERBB4/PLCB1/BSN	6
CC	GO:1902495	transmembrane transporter complex	10/140	271/18678	3.83814e-05	0.000710056	0.000510068	KCNAB2/LRRC8B/ATP1A2/KCNK1/CACNB2/SHANK2/SNAP25/STX1A/CNTNAP2/DLG3	10
CC	GO:1990351	transporter complex	10/140	276/18678	4.47827e-05	0.000779746	0.00056013	KCNAB2/LRRC8B/ATP1A2/KCNK1/CACNB2/SHANK2/SNAP25/STX1A/CNTNAP2/DLG3	10
CC	GO:0048786	presynaptic active zone	5/140	60/18678	8.63668e-05	0.00142025	0.00102024	RIMS3/SV2A/NPTN/BSN/RIMS2	5
CC	GO:0034702	ion channel complex	9/140	249/18678	0.000110641	0.00172368	0.0012382	KCNAB2/LRRC8B/KCNK1/CACNB2/SHANK2/SNAP25/STX1A/CNTNAP2/DLG3	9
CC	GO:0043025	neuronal cell body	12/140	454/18678	0.000161687	0.00239296	0.00171898	SV2A/KCNK1/SNCG/SHANK2/MYO5A/MAP2K4/CDK5R1/MAPT/RAPGEF2/CNTNAP2/OLFM1/DLG3	12
CC	GO:0030673	axolemma	3/140	15/18678	0.000175554	0.00242529	0.0017422	SLC1A2/MAPT/CNTNAP2	3
CC	GO:0044291	cell-cell contact zone	5/140	70/18678	0.000180258	0.00242529	0.0017422	ATP1A2/PAK1/PKP4/ANK2/FGF13	5
CC	GO:0008076	voltage-gated potassium channel complex	5/140	76/18678	0.000265448	0.0034162	0.00245403	KCNAB2/KCNK1/SNAP25/STX1A/CNTNAP2	5
CC	GO:0044306	neuron projection terminus	6/140	120/18678	0.000288836	0.00356232	0.00255899	KCNAB2/SYT1/PRKCB/SYNJ1/BSN/SLC9A6	6
CC	GO:0034705	potassium channel complex	5/140	80/18678	0.000337241	0.00399293	0.00286832	KCNAB2/KCNK1/SNAP25/STX1A/CNTNAP2	5
CC	GO:0005874	microtubule	10/140	357/18678	0.000365303	0.00414637	0.00297854	WDR47/KCNAB2/DNM3/NAV3/MYO5A/CDK5R1/MAPT/SYNJ1/KIF3A/FGF13	10
CC	GO:0098685	Schaffer collateral - CA1 synapse	5/140	82/18678	0.000378216	0.00414637	0.00297854	INA/GRM5/NPTN/BSN/ADCY1	5
CC	GO:0034703	cation channel complex	7/140	182/18678	0.000449297	0.00464928	0.00333981	KCNAB2/KCNK1/CACNB2/SNAP25/STX1A/CNTNAP2/DLG3	7
CC	GO:0099061	integral component of postsynaptic density membrane	4/140	48/18678	0.000455504	0.00464928	0.00333981	CLSTN1/NPTN/ERBB4/ADCY1	4
CC	GO:0014704	intercalated disc	4/140	50/18678	0.000532916	0.00525811	0.00377716	ATP1A2/PAK1/ANK2/FGF13	4
CC	GO:0099146	intrinsic component of postsynaptic density membrane	4/140	51/18678	0.000574934	0.00548969	0.00394352	CLSTN1/NPTN/ERBB4/ADCY1	4
CC	GO:0098797	plasma membrane protein complex	11/140	451/18678	0.000598114	0.00553255	0.00397431	KCNAB2/ATP1A2/KCNK1/CACNB2/SHANK2/SNAP25/SYNJ1/STX1A/CNTNAP2/GABBR2/DLG3	11
CC	GO:0042734	presynaptic membrane	6/140	141/18678	0.000681681	0.00611447	0.00439233	SLC1A2/SYT1/NPTN/ERBB4/SNAP25/STX1A	6
CC	GO:0098839	postsynaptic density membrane	4/140	59/18678	0.000999761	0.008529	0.00612681	CLSTN1/NPTN/ERBB4/ADCY1	4
CC	GO:0099699	integral component of synaptic membrane	6/140	152/18678	0.0010085	0.008529	0.00612681	CLSTN1/SLC1A2/NPTN/ERBB4/STX1A/ADCY1	6
CC	GO:0005911	cell-cell junction	10/140	414/18678	0.00114132	0.00938419	0.00674113	SSX2IP/SV2A/ATP1A2/PAK1/PKP4/ANK2/RAPGEF2/CNTNAP2/FGF13/DLG3	10
CC	GO:0031201	SNARE complex	3/140	28/18678	0.00117701	0.00941608	0.00676404	SYT1/SNAP25/STX1A	3
CC	GO:0030018	Z disc	5/140	106/18678	0.00121726	0.00948183	0.00681127	PPP1R12B/NEBL/PAK1/ANK2/HOMER1	5
CC	GO:0030285	integral component of synaptic vesicle membrane	3/140	29/18678	0.00130566	0.00990959	0.00711856	SV2A/SYT1/STX1A	3
CC	GO:0044304	main axon	4/140	65/18678	0.0014366	0.0105013	0.0075436	KCNAB2/SLC1A2/MAPT/CNTNAP2	4
CC	GO:0055037	recycling endosome	6/140	164/18678	0.00149005	0.0105013	0.0075436	KCNK1/RAB11FIP2/MYO5A/ATP9A/ANK2/SLC9A6	6
CC	GO:0099240	intrinsic component of synaptic membrane	6/140	164/18678	0.00149005	0.0105013	0.0075436	CLSTN1/SLC1A2/NPTN/ERBB4/STX1A/ADCY1	6
CC	GO:0031674	I band	5/140	116/18678	0.00181519	0.0124953	0.00897597	PPP1R12B/NEBL/PAK1/ANK2/HOMER1	5
CC	GO:0099060	integral component of postsynaptic specialization membrane	4/140	71/18678	0.00199161	0.0133981	0.00962452	CLSTN1/NPTN/ERBB4/ADCY1	4
CC	GO:0098948	intrinsic component of postsynaptic specialization membrane	4/140	74/18678	0.0023181	0.0149165	0.0107152	CLSTN1/NPTN/ERBB4/ADCY1	4
CC	GO:0099056	integral component of presynaptic membrane	4/140	74/18678	0.0023181	0.0149165	0.0107152	SLC1A2/NPTN/ERBB4/STX1A	4
CC	GO:0044224	juxtaparanode region of axon	2/140	10/18678	0.00241321	0.0151981	0.0109176	KCNAB2/CNTNAP2	2
CC	GO:0098889	intrinsic component of presynaptic membrane	4/140	83/18678	0.0035154	0.0215508	0.015481	SLC1A2/NPTN/ERBB4/STX1A	4
CC	GO:0098563	intrinsic component of synaptic vesicle membrane	3/140	41/18678	0.00356753	0.0215508	0.015481	SV2A/SYT1/STX1A	3
CC	GO:0099634	postsynaptic specialization membrane	4/140	86/18678	0.00399301	0.0232415	0.0166955	CLSTN1/NPTN/ERBB4/ADCY1	4
CC	GO:0032589	neuron projection membrane	3/140	43/18678	0.00408537	0.0232415	0.0166955	SLC1A2/MAPT/CNTNAP2	3
CC	GO:0030672	synaptic vesicle membrane	4/140	87/18678	0.00416149	0.0232415	0.0166955	SV2A/SYT1/BSN/STX1A	4
CC	GO:0099501	exocytic vesicle membrane	4/140	87/18678	0.00416149	0.0232415	0.0166955	SV2A/SYT1/BSN/STX1A	4
CC	GO:0043292	contractile fiber	6/140	209/18678	0.0049581	0.0271777	0.0195231	PPP1R12B/NEBL/PAK1/CDK5R1/ANK2/HOMER1	6
CC	GO:0031256	leading edge membrane	5/140	153/18678	0.00594376	0.0319882	0.0229788	SLC1A2/PAK1/MAPT/CNTNAP2/PSD3	5
CC	GO:0035098	ESC/E(Z) complex	2/140	16/18678	0.00624849	0.0330277	0.0237255	EZH1/TRIM37	2
CC	GO:0008021	synaptic vesicle	5/140	156/18678	0.00644293	0.033458	0.0240346	SV2A/SYT1/SNAP25/BSN/STX1A	5
CC	GO:0030315	T-tubule	3/140	51/18678	0.00660053	0.0336855	0.024198	ATP1A2/CACNB2/ANK2	3
CC	GO:0043679	axon terminus	4/140	101/18678	0.00704492	0.035344	0.0253894	KCNAB2/PRKCB/SYNJ1/SLC9A6	4
CC	GO:0043034	costamere	2/140	18/18678	0.00788919	0.038282	0.0274998	ANK2/HOMER1	2
CC	GO:0099092	postsynaptic density, intracellular component	2/140	18/18678	0.00788919	0.038282	0.0274998	SH3GL3/DLG3	2
CC	GO:0031301	integral component of organelle membrane	5/140	166/18678	0.00831898	0.039086	0.0280774	CLSTN1/SV2A/PINK1/SYT1/STX1A	5
CC	GO:0070382	exocytic vesicle	5/140	166/18678	0.00831898	0.039086	0.0280774	SV2A/SYT1/SNAP25/BSN/STX1A	5
CC	GO:0031252	cell leading edge	8/140	384/18678	0.00845217	0.0390913	0.0280812	SSX2IP/SLK/SLC1A2/PAK1/MYO5A/MAPT/CNTNAP2/PSD3	8
CC	GO:0031253	cell projection membrane	7/140	317/18678	0.0100191	0.0451615	0.0324418	KCNK1/SLC1A2/SHANK2/PAK1/MAPT/CNTNAP2/PSD3	7
CC	GO:0030017	sarcomere	5/140	174/18678	0.0100698	0.0451615	0.0324418	PPP1R12B/NEBL/PAK1/ANK2/HOMER1	5
CC	GO:0099091	postsynaptic specialization, intracellular component	2/140	21/18678	0.0106706	0.0465323	0.0334265	SH3GL3/DLG3	2
CC	GO:0009898	cytoplasmic side of plasma membrane	4/140	114/18678	0.0106899	0.0465323	0.0334265	KCNAB2/PKP4/SNAP25/PTPN3	4
CC	GO:0099055	integral component of postsynaptic membrane	4/140	115/18678	0.0110121	0.0472403	0.0339351	CLSTN1/NPTN/ERBB4/ADCY1	4
MF	GO:0098918	structural constituent of synapse	4/132	15/16969	4.46834e-06	0.00157733	0.00134991	DNM3/INA/BSN/DLG3	4
MF	GO:0004674	protein serine/threonine kinase activity	12/132	371/16969	3.30594e-05	0.00398742	0.00341252	PINK1/SLK/PAK1/NUAK1/MAP3K9/RPS6KA5/PRKCB/ULK2/PLK2/MAPK9/CAMK4/RPS6KA2	12
MF	GO:0044325	ion channel binding	7/132	116/16969	3.38874e-05	0.00398742	0.00341252	RIMS3/NPTN/ANK2/HOMER1/STX1A/RIMS2/FGF13	7
MF	GO:0099186	structural constituent of postsynapse	3/132	10/16969	5.3053e-05	0.00468192	0.00400689	DNM3/INA/DLG3	3
MF	GO:0005085	guanyl-nucleotide exchange factor activity	8/132	196/16969	0.00014903	0.0105215	0.00900453	MADD/MYCBP2/IQSEC1/SH3BP5/RAPGEF2/RAPGEF5/ELMO1/ARHGEF9	8
MF	GO:0005516	calmodulin binding	7/132	168/16969	0.000343741	0.0202234	0.0173076	SYT1/MYO5A/PPP3R1/PDE1A/PLCB1/FBXL2/ADCY1	7
MF	GO:0051020	GTPase binding	11/132	426/16969	0.000499413	0.0251847	0.0215536	PAK1/MADD/MYCBP2/MYO5A/IQSEC1/SH3BP5/RAPGEF2/KIF3A/RAPGEF5/ELMO1/ARHGEF9	11
MF	GO:0017016	Ras GTPase binding	9/132	320/16969	0.000899343	0.0396835	0.033962	PAK1/MADD/MYCBP2/MYO5A/SH3BP5/RAPGEF2/KIF3A/RAPGEF5/ARHGEF9	9
MF	GO:0031267	small GTPase binding	9/132	333/16969	0.00118813	0.046601	0.0398822	PAK1/MADD/MYCBP2/MYO5A/SH3BP5/RAPGEF2/KIF3A/RAPGEF5/ARHGEF9	9
